# Supplementary material for: trans-Bromido(pyrimidinyl-κC 5)bis­(triphenyl­phosphane-κP)palladium(II)
Source: Acta Crystallogr Sect E Struct Rep Online. 2011 Nov 25;67(Pt 12):m1820. doi: 10.1107/S1600536811049348 (PMC3238722; doi:10.1107/S1600536811049348)
Supplement: Supplementary file 1 [file e-67-m1820-sup1.cif]

##############################################################################
#                                                                            #
# This CIF contains the data in a paper accepted for publication in          #
# Acta Crystallographica Section E. It conforms to the requirements of       #
# Notes for Authors for Acta Crystallographica Section E, and has been       #
# peer reviewed under the auspices of the IUCr Commission on Journals.       #
#                                                                            #
# Full details of the Crystallographic Information File format               #
# are given in the paper "The Crystallographic Information File (CIF):       #
# a New Standard Archive File for Crystallography" by S. R. Hall, F. H.      #
# Allen and I. D. Brown [Acta Cryst. (1991), A47, 655-685].                  #
#                                                                            #
# The current version of the core CIF dictionary is obtainable from          #
# ftp://ftp.iucr.org/pub/cif_core.dic.                                       #
#                                                                            #
# Software is freely available for graphical display of the structure(s)     #
# in this CIF. For information consult the CIF software page                 #
# http://www.iucr.org/resources/cif/software.                                #
#                                                                            #
# This file may be used for bona fide research purposes within the           #
# scientific community so long as proper attribution is given to the journal # 
# article from which it was obtained.                                        #
#                                                                            #
##############################################################################
data_I
_audit_creation_method     SHELXL-97
_chemical_name_systematic
;
<i>trans</i>-Bromido(pyrimidinyl-\k<i>C</i>^5^)bis(triphenylphosphane-
\k<i>P</i>)palladium(II)
;
_chemical_name_common     ?
_chemical_formula_moiety     'C40 H33 Br N2 P2 Pd'
_chemical_formula_sum     'C40 H33 Br N2 P2 Pd'
_chemical_formula_iupac     '[Pd Br (C4 H3 N2) (C18 H15 P)2]'
_chemical_formula_weight     789.93
_chemical_melting_point     ?
_symmetry_cell_setting     monoclinic
_symmetry_space_group_name_H-M     'P 21/c'
_symmetry_space_group_name_Hall     '-P 2ybc'
loop_
    _symmetry_equiv_pos_as_xyz
    'x, y, z'
    '-x, y+1/2, -z+1/2'
    '-x, -y, -z'
    'x, -y-1/2, z-1/2'
_cell_length_a     15.0953(10)
_cell_length_b     12.0379(8)
_cell_length_c     19.8066(13)
_cell_angle_alpha     90.00
_cell_angle_beta     109.7481(13)
_cell_angle_gamma     90.00
_cell_volume     3387.5(4)
_cell_formula_units_Z     4
_cell_measurement_reflns_used     1845
_cell_measurement_theta_min     2.68
_cell_measurement_theta_max     21.39
_cell_measurement_temperature     150(2)
_exptl_crystal_description     block
_exptl_crystal_colour     colourless
_exptl_crystal_size_max     0.35
_exptl_crystal_size_mid     0.20
_exptl_crystal_size_min     0.12
_exptl_crystal_density_diffrn     1.549
_exptl_crystal_density_meas     ?
_exptl_crystal_density_method     'not measured'
_exptl_crystal_F_000     1592
_exptl_absorpt_coefficient_mu     1.854
_exptl_absorpt_correction_type     multi-scan
_exptl_absorpt_process_details     '(SADABS; Bruker, 2001)'
_exptl_absorpt_correction_T_min     0.5631
_exptl_absorpt_correction_T_max     0.8082
_exptl_special_details     ?
_diffrn_ambient_temperature     150(2)
_diffrn_radiation_type     MoK\a
_diffrn_radiation_wavelength     0.71073
_diffrn_radiation_source     'fine-focus sealed tube'
_diffrn_radiation_monochromator     graphite
_diffrn_measurement_device_type     'Bruker SMART APEX CCD area-detector'
_diffrn_measurement_method     \w
_diffrn_detector_area_resol_mean     ?
_diffrn_reflns_number     19582
_diffrn_reflns_av_R_equivalents     0.0794
_diffrn_reflns_av_sigmaI/netI     0.0964
_diffrn_reflns_theta_min     1.43
_diffrn_reflns_theta_max     27.50
_diffrn_reflns_theta_full     27.50
_diffrn_measured_fraction_theta_max     0.999
_diffrn_measured_fraction_theta_full     0.999
_diffrn_reflns_limit_h_min     -19
_diffrn_reflns_limit_h_max     19
_diffrn_reflns_limit_k_min     -15
_diffrn_reflns_limit_k_max     11
_diffrn_reflns_limit_l_min     -25
_diffrn_reflns_limit_l_max     25
_diffrn_standards_number     ?
_diffrn_standards_interval_count     ?
_diffrn_standards_interval_time     ?
_diffrn_standards_decay_%     ?
_refine_special_details
;
Refinement of <i>F</i>^2^ against ALL reflections. The weighted <i>R</i>-factor
<i>wR</i> and goodness of fit <i>S</i> are based on <i>F</i>^2^, conventional
<i>R</i>-factors <i>R</i> are based on <i>F</i>, with <i>F</i> set to zero for
negative <i>F</i>^2^. The threshold expression of <i>F</i>^2^ >
\s(<i>F</i>^2^) is used only for calculating <i>R</i>-factors(gt) <i>etc</i>.
and is not relevant to the choice of reflections for refinement.
<i>R</i>-factors based on <i>F</i>^2^ are statistically about twice as large
as those based on <i>F</i>, and <i>R</i>- factors based on ALL data will be
even larger.
;
_reflns_number_total     7764
_reflns_number_gt     5553
_reflns_threshold_expression     I>2\s(I)
_refine_ls_structure_factor_coef     Fsqd
_refine_ls_matrix_type     full
_refine_ls_R_factor_all     0.0824
_refine_ls_R_factor_gt     0.0515
_refine_ls_wR_factor_gt     0.1108
_refine_ls_wR_factor_ref     0.1317
_refine_ls_goodness_of_fit_ref     1.006
_refine_ls_restrained_S_all     1.006
_refine_ls_number_reflns     7764
_refine_ls_number_parameters     415
_refine_ls_number_restraints     0
_refine_ls_hydrogen_treatment     constr
_refine_ls_weighting_scheme     calc
_refine_ls_weighting_details
         'calc w=1/[\s^2^(Fo^2^)+(0.0532P)^2^+0.0000P] where P=(Fo^2^+2Fc^2^)/3'
_atom_sites_solution_hydrogens     geom
_atom_sites_solution_primary     direct
_atom_sites_solution_secondary     difmap
_refine_ls_shift/su_max     0.000
_refine_ls_shift/su_mean     0.000
_refine_diff_density_max     0.867
_refine_diff_density_min     -0.984
_refine_ls_extinction_method     none
_refine_ls_extinction_coef     ?
loop_
    _atom_type_symbol
    _atom_type_description
    _atom_type_scat_dispersion_real
    _atom_type_scat_dispersion_imag
    _atom_type_scat_source
    'C' 'C' 0.0033 0.0016
                         'International Tables Vol C Tables 4.2.6.8 and 6.1.1.4'
    'H' 'H' 0.0000 0.0000
                         'International Tables Vol C Tables 4.2.6.8 and 6.1.1.4'
    'N' 'N' 0.0061 0.0033
                         'International Tables Vol C Tables 4.2.6.8 and 6.1.1.4'
    'P' 'P' 0.1023 0.0942
                         'International Tables Vol C Tables 4.2.6.8 and 6.1.1.4'
    'Br' 'Br' -0.2901 2.4595
                         'International Tables Vol C Tables 4.2.6.8 and 6.1.1.4'
    'Pd' 'Pd' -0.9988 1.0072
                         'International Tables Vol C Tables 4.2.6.8 and 6.1.1.4'
_computing_data_collection     'SMART (Bruker, 2007)'
_computing_cell_refinement     'SAINT (Bruker, 2007)'
_computing_data_reduction     'SAINT (Bruker, 2007)'
_computing_structure_solution     'SHELXS97 (Sheldrick, 2008)'
_computing_structure_refinement     'SHELXL97 (Sheldrick, 2008)'
_computing_molecular_graphics     'XP in SHELXTL (Sheldrick, 2008)'
_computing_publication_material     'SHELXTL (Sheldrick, 2008)'
loop_
    _atom_site_type_symbol
    _atom_site_label
    _atom_site_fract_x
    _atom_site_fract_y
    _atom_site_fract_z
    _atom_site_U_iso_or_equiv
    _atom_site_adp_type
    _atom_site_calc_flag
    _atom_site_refinement_flags
    _atom_site_occupancy
    _atom_site_symmetry_multiplicity
    _atom_site_disorder_assembly
    _atom_site_disorder_group
    Pd Pd 0.22914(2) 0.92402(3) 0.419184(18) 0.01789(11) Uani d . 1 1 . .
    Br Br 0.12499(4) 0.89245(4) 0.29305(3) 0.03315(16) Uani d . 1 1 . .
    P P1 0.20103(9) 1.11231(10) 0.39822(6) 0.0196(3) Uani d . 1 1 . .
    P P2 0.23800(8) 0.73438(10) 0.44478(6) 0.0193(3) Uani d . 1 1 . .
    N N1 0.3674(4) 0.9979(4) 0.6421(2) 0.0379(12) Uani d . 1 1 . .
    N N2 0.4851(3) 0.9595(4) 0.5908(3) 0.0399(12) Uani d . 1 1 . .
    C C1 0.3223(3) 0.9531(4) 0.5168(2) 0.0203(10) Uani d . 1 1 . .
    C C2 0.4173(3) 0.9424(4) 0.5278(3) 0.0278(12) Uani d . 1 1 . .
    H H2 0.4355 0.9215 0.4881 0.033 Uiso calc R 1 1 . .
    C C3 0.4553(4) 0.9840(5) 0.6442(3) 0.0414(15) Uani d . 1 1 . .
    H H3 0.5026 0.9928 0.6899 0.050 Uiso calc R 1 1 . .
    C C4 0.3027(4) 0.9829(4) 0.5762(3) 0.0267(11) Uani d . 1 1 . .
    H H4 0.2385 0.9941 0.5712 0.032 Uiso calc R 1 1 . .
    C C5 0.2605(3) 1.2118(4) 0.4690(2) 0.0223(10) Uani d . 1 1 . .
    C C6 0.3583(3) 1.2133(4) 0.4915(3) 0.0260(11) Uani d . 1 1 . .
    H H6 0.3907 1.1635 0.4708 0.031 Uiso calc R 1 1 . .
    C C7 0.4086(4) 1.2873(4) 0.5441(3) 0.0307(12) Uani d . 1 1 . .
    H H7 0.4754 1.2876 0.5596 0.037 Uiso calc R 1 1 . .
    C C8 0.3617(4) 1.3609(5) 0.5739(3) 0.0326(13) Uani d . 1 1 . .
    H H8 0.3965 1.4115 0.6100 0.039 Uiso calc R 1 1 . .
    C C9 0.2654(4) 1.3611(4) 0.5517(3) 0.0316(13) Uani d . 1 1 . .
    H H9 0.2334 1.4118 0.5722 0.038 Uiso calc R 1 1 . .
    C C10 0.2140(4) 1.2861(4) 0.4986(3) 0.0277(11) Uani d . 1 1 . .
    H H10 0.1472 1.2864 0.4830 0.033 Uiso calc R 1 1 . .
    C C11 0.0758(3) 1.1278(4) 0.3800(2) 0.0203(10) Uani d . 1 1 . .
    C C12 0.0392(3) 1.1108(4) 0.4351(3) 0.0257(11) Uani d . 1 1 . .
    H H12 0.0809 1.1015 0.4829 0.031 Uiso calc R 1 1 . .
    C C13 -0.0575(4) 1.1071(4) 0.4209(3) 0.0306(12) Uani d . 1 1 . .
    H H13 -0.0818 1.0973 0.4589 0.037 Uiso calc R 1 1 . .
    C C14 -0.1174(4) 1.1178(4) 0.3517(3) 0.0307(12) Uani d . 1 1 . .
    H H14 -0.1835 1.1135 0.3417 0.037 Uiso calc R 1 1 . .
    C C15 -0.0831(4) 1.1347(4) 0.2967(3) 0.0316(12) Uani d . 1 1 . .
    H H15 -0.1255 1.1432 0.2490 0.038 Uiso calc R 1 1 . .
    C C16 0.0137(4) 1.1395(4) 0.3100(3) 0.0282(12) Uani d . 1 1 . .
    H H16 0.0371 1.1507 0.2717 0.034 Uiso calc R 1 1 . .
    C C17 0.2291(3) 1.1726(4) 0.3237(2) 0.0220(10) Uani d . 1 1 . .
    C C18 0.1997(4) 1.2801(4) 0.3004(3) 0.0343(13) Uani d . 1 1 . .
    H H18 0.1589 1.3190 0.3196 0.041 Uiso calc R 1 1 . .
    C C19 0.2303(5) 1.3305(5) 0.2486(3) 0.0438(16) Uani d . 1 1 . .
    H H19 0.2102 1.4036 0.2326 0.053 Uiso calc R 1 1 . .
    C C20 0.2897(4) 1.2739(6) 0.2209(3) 0.0441(16) Uani d . 1 1 . .
    H H20 0.3108 1.3083 0.1859 0.053 Uiso calc R 1 1 . .
    C C21 0.3181(4) 1.1688(6) 0.2435(3) 0.0430(15) Uani d . 1 1 . .
    H H21 0.3588 1.1304 0.2240 0.052 Uiso calc R 1 1 . .
    C C22 0.2884(4) 1.1175(5) 0.2944(3) 0.0310(12) Uani d . 1 1 . .
    H H22 0.3087 1.0441 0.3095 0.037 Uiso calc R 1 1 . .
    C C23 0.3086(3) 0.6555(4) 0.4031(3) 0.0200(10) Uani d . 1 1 . .
    C C24 0.3176(3) 0.6939(4) 0.3389(3) 0.0234(11) Uani d . 1 1 . .
    H H24 0.2923 0.7641 0.3201 0.028 Uiso calc R 1 1 . .
    C C25 0.3631(3) 0.6297(4) 0.3030(3) 0.0272(11) Uani d . 1 1 . .
    H H25 0.3677 0.6554 0.2590 0.033 Uiso calc R 1 1 . .
    C C26 0.4019(3) 0.5289(4) 0.3304(3) 0.0284(12) Uani d . 1 1 . .
    H H26 0.4325 0.4850 0.3050 0.034 Uiso calc R 1 1 . .
    C C27 0.3962(4) 0.4918(4) 0.3948(3) 0.0300(12) Uani d . 1 1 . .
    H H27 0.4246 0.4233 0.4145 0.036 Uiso calc R 1 1 . .
    C C28 0.3497(4) 0.5535(4) 0.4304(3) 0.0274(11) Uani d . 1 1 . .
    H H28 0.3453 0.5267 0.4742 0.033 Uiso calc R 1 1 . .
    C C29 0.2855(3) 0.6946(4) 0.5396(2) 0.0212(10) Uani d . 1 1 . .
    C C30 0.2263(4) 0.6664(4) 0.5774(3) 0.0276(12) Uani d . 1 1 . .
    H H30 0.1603 0.6619 0.5532 0.033 Uiso calc R 1 1 . .
    C C31 0.2627(4) 0.6449(4) 0.6502(3) 0.0345(13) Uani d . 1 1 . .
    H H31 0.2216 0.6261 0.6757 0.041 Uiso calc R 1 1 . .
    C C32 0.3587(5) 0.6506(4) 0.6860(3) 0.0387(15) Uani d . 1 1 . .
    H H32 0.3836 0.6347 0.7358 0.046 Uiso calc R 1 1 . .
    C C33 0.4183(4) 0.6795(4) 0.6493(3) 0.0361(14) Uani d . 1 1 . .
    H H33 0.4841 0.6849 0.6741 0.043 Uiso calc R 1 1 . .
    C C34 0.3826(4) 0.7007(4) 0.5763(3) 0.0271(11) Uani d . 1 1 . .
    H H34 0.4241 0.7193 0.5511 0.032 Uiso calc R 1 1 . .
    C C35 0.1230(3) 0.6683(4) 0.4145(2) 0.0210(10) Uani d . 1 1 . .
    C C36 0.1117(4) 0.5551(4) 0.4014(3) 0.0320(12) Uani d . 1 1 . .
    H H36 0.1654 0.5104 0.4062 0.038 Uiso calc R 1 1 . .
    C C37 0.0238(4) 0.5062(5) 0.3814(3) 0.0405(14) Uani d . 1 1 . .
    H H37 0.0166 0.4287 0.3720 0.049 Uiso calc R 1 1 . .
    C C38 -0.0542(4) 0.5725(6) 0.3752(3) 0.0434(16) Uani d . 1 1 . .
    H H38 -0.1150 0.5399 0.3615 0.052 Uiso calc R 1 1 . .
    C C39 -0.0443(4) 0.6833(5) 0.3887(3) 0.0382(14) Uani d . 1 1 . .
    H H39 -0.0980 0.7273 0.3849 0.046 Uiso calc R 1 1 . .
    C C40 0.0440(3) 0.7326(5) 0.4079(3) 0.0295(12) Uani d . 1 1 . .
    H H40 0.0504 0.8103 0.4166 0.035 Uiso calc R 1 1 . .
loop_
    _atom_site_aniso_label
    _atom_site_aniso_U_11
    _atom_site_aniso_U_22
    _atom_site_aniso_U_33
    _atom_site_aniso_U_12
    _atom_site_aniso_U_13
    _atom_site_aniso_U_23
    Pd 0.02109(19) 0.01465(19) 0.01659(18) 0.00208(14) 0.00463(14) 0.00003(15)
    Br 0.0432(3) 0.0249(3) 0.0245(3) 0.0058(2) 0.0025(2) -0.0019(2)
    P1 0.0242(6) 0.0159(6) 0.0184(6) 0.0005(5) 0.0068(5) -0.0003(5)
    P2 0.0209(6) 0.0172(6) 0.0190(6) 0.0009(5) 0.0057(5) -0.0001(5)
    N1 0.051(3) 0.038(3) 0.023(2) -0.005(2) 0.010(2) -0.006(2)
    N2 0.034(3) 0.046(3) 0.035(3) -0.009(2) 0.005(2) 0.002(2)
    C1 0.026(3) 0.012(2) 0.021(2) -0.0011(19) 0.007(2) 0.0037(19)
    C2 0.022(3) 0.036(3) 0.024(3) 0.001(2) 0.007(2) -0.001(2)
    C3 0.043(4) 0.046(4) 0.026(3) -0.015(3) -0.001(3) 0.000(3)
    C4 0.027(3) 0.016(3) 0.038(3) -0.002(2) 0.012(2) 0.003(2)
    C5 0.034(3) 0.016(2) 0.017(2) -0.001(2) 0.007(2) -0.001(2)
    C6 0.027(3) 0.027(3) 0.026(3) 0.000(2) 0.011(2) 0.002(2)
    C7 0.031(3) 0.029(3) 0.028(3) -0.009(2) 0.005(2) 0.003(2)
    C8 0.046(3) 0.031(3) 0.022(3) -0.016(3) 0.013(3) -0.008(2)
    C9 0.052(4) 0.019(3) 0.030(3) -0.005(2) 0.022(3) -0.008(2)
    C10 0.034(3) 0.025(3) 0.026(3) -0.001(2) 0.013(2) -0.001(2)
    C11 0.024(3) 0.013(2) 0.023(2) 0.0009(19) 0.007(2) -0.001(2)
    C12 0.028(3) 0.022(3) 0.025(3) 0.000(2) 0.006(2) 0.003(2)
    C13 0.032(3) 0.031(3) 0.033(3) -0.001(2) 0.017(2) -0.003(2)
    C14 0.025(3) 0.027(3) 0.040(3) 0.003(2) 0.010(2) 0.006(3)
    C15 0.030(3) 0.025(3) 0.035(3) 0.005(2) 0.004(2) 0.005(2)
    C16 0.032(3) 0.029(3) 0.024(3) 0.004(2) 0.011(2) 0.003(2)
    C17 0.029(3) 0.020(3) 0.015(2) -0.003(2) 0.005(2) 0.001(2)
    C18 0.049(4) 0.024(3) 0.029(3) 0.001(3) 0.012(3) -0.001(2)
    C19 0.069(4) 0.023(3) 0.035(3) -0.013(3) 0.012(3) 0.007(3)
    C20 0.049(4) 0.058(4) 0.026(3) -0.026(3) 0.013(3) 0.003(3)
    C21 0.039(3) 0.062(5) 0.032(3) 0.002(3) 0.017(3) 0.010(3)
    C22 0.027(3) 0.038(3) 0.025(3) 0.000(2) 0.006(2) 0.004(2)
    C23 0.016(2) 0.019(2) 0.024(2) -0.0029(19) 0.005(2) -0.004(2)
    C24 0.028(3) 0.017(2) 0.024(2) 0.005(2) 0.007(2) 0.001(2)
    C25 0.032(3) 0.026(3) 0.026(3) -0.002(2) 0.012(2) -0.001(2)
    C26 0.029(3) 0.025(3) 0.036(3) 0.003(2) 0.017(2) -0.005(2)
    C27 0.038(3) 0.019(3) 0.034(3) 0.008(2) 0.014(2) 0.008(2)
    C28 0.034(3) 0.021(3) 0.030(3) 0.001(2) 0.014(2) 0.001(2)
    C29 0.027(3) 0.013(2) 0.022(2) 0.0030(19) 0.005(2) -0.001(2)
    C30 0.042(3) 0.018(3) 0.026(3) -0.001(2) 0.015(2) -0.002(2)
    C31 0.057(4) 0.026(3) 0.028(3) -0.002(3) 0.024(3) -0.004(2)
    C32 0.068(4) 0.022(3) 0.021(3) 0.013(3) 0.009(3) 0.003(2)
    C33 0.043(3) 0.021(3) 0.032(3) 0.015(2) -0.005(3) 0.003(2)
    C34 0.030(3) 0.021(3) 0.027(3) 0.007(2) 0.005(2) -0.003(2)
    C35 0.021(2) 0.021(3) 0.020(2) -0.0008(19) 0.007(2) -0.001(2)
    C36 0.027(3) 0.029(3) 0.038(3) 0.000(2) 0.009(2) -0.004(3)
    C37 0.038(3) 0.036(3) 0.046(4) -0.014(3) 0.012(3) -0.010(3)
    C38 0.030(3) 0.064(5) 0.036(3) -0.023(3) 0.011(3) -0.008(3)
    C39 0.024(3) 0.053(4) 0.037(3) 0.004(3) 0.009(3) 0.002(3)
    C40 0.031(3) 0.033(3) 0.024(3) 0.000(2) 0.010(2) -0.005(2)
_geom_special_details
;
All e.s.d.'s (except the e.s.d. in the dihedral angle between two l.s. planes)
are estimated using the full covariance matrix. The cell e.s.d.'s are taken
into account individually in the estimation of e.s.d.'s in distances, angles
and torsion angles; correlations between e.s.d.'s in cell parameters are only
used when they are defined by crystal symmetry. An approximate (isotropic)
treatment of cell e.s.d.'s is used for estimating e.s.d.'s involving l.s.
planes.
;
loop_
    _geom_bond_atom_site_label_1
    _geom_bond_atom_site_label_2
    _geom_bond_site_symmetry_2
    _geom_bond_distance
    _geom_bond_publ_flag
    Pd C1 . 2.000(5) ?
    Pd P1 . 2.3175(13) ?
    Pd P2 . 2.3325(13) ?
    Pd Br . 2.4907(6) ?
    P1 C11 . 1.811(5) ?
    P1 C17 . 1.818(5) ?
    P1 C5 . 1.832(5) ?
    P2 C35 . 1.817(5) ?
    P2 C23 . 1.821(5) ?
    P2 C29 . 1.834(5) ?
    N1 C3 . 1.324(7) ?
    N1 C4 . 1.351(6) ?
    N2 C3 . 1.315(7) ?
    N2 C2 . 1.335(7) ?
    C1 C4 . 1.356(7) ?
    C1 C2 . 1.381(6) ?
    C2 H2 . 0.9500 ?
    C3 H3 . 0.9500 ?
    C4 H4 . 0.9500 ?
    C5 C10 . 1.383(7) ?
    C5 C6 . 1.391(7) ?
    C6 C7 . 1.385(7) ?
    C6 H6 . 0.9500 ?
    C7 C8 . 1.386(7) ?
    C7 H7 . 0.9500 ?
    C8 C9 . 1.369(7) ?
    C8 H8 . 0.9500 ?
    C9 C10 . 1.404(7) ?
    C9 H9 . 0.9500 ?
    C10 H10 . 0.9500 ?
    C11 C12 . 1.393(7) ?
    C11 C16 . 1.394(7) ?
    C12 C13 . 1.392(7) ?
    C12 H12 . 0.9500 ?
    C13 C14 . 1.369(7) ?
    C13 H13 . 0.9500 ?
    C14 C15 . 1.371(7) ?
    C14 H14 . 0.9500 ?
    C15 C16 . 1.395(7) ?
    C15 H15 . 0.9500 ?
    C16 H16 . 0.9500 ?
    C17 C22 . 1.389(7) ?
    C17 C18 . 1.396(7) ?
    C18 C19 . 1.397(8) ?
    C18 H18 . 0.9500 ?
    C19 C20 . 1.379(9) ?
    C19 H19 . 0.9500 ?
    C20 C21 . 1.362(8) ?
    C20 H20 . 0.9500 ?
    C21 C22 . 1.379(7) ?
    C21 H21 . 0.9500 ?
    C22 H22 . 0.9500 ?
    C23 C28 . 1.399(7) ?
    C23 C24 . 1.401(7) ?
    C24 C25 . 1.379(7) ?
    C24 H24 . 0.9500 ?
    C25 C26 . 1.376(7) ?
    C25 H25 . 0.9500 ?
    C26 C27 . 1.382(7) ?
    C26 H26 . 0.9500 ?
    C27 C28 . 1.369(7) ?
    C27 H27 . 0.9500 ?
    C28 H28 . 0.9500 ?
    C29 C30 . 1.388(7) ?
    C29 C34 . 1.401(7) ?
    C30 C31 . 1.382(7) ?
    C30 H30 . 0.9500 ?
    C31 C32 . 1.383(8) ?
    C31 H31 . 0.9500 ?
    C32 C33 . 1.379(8) ?
    C32 H32 . 0.9500 ?
    C33 C34 . 1.385(7) ?
    C33 H33 . 0.9500 ?
    C34 H34 . 0.9500 ?
    C35 C36 . 1.386(7) ?
    C35 C40 . 1.391(7) ?
    C36 C37 . 1.382(7) ?
    C36 H36 . 0.9500 ?
    C37 C38 . 1.394(8) ?
    C37 H37 . 0.9500 ?
    C38 C39 . 1.358(8) ?
    C38 H38 . 0.9500 ?
    C39 C40 . 1.390(7) ?
    C39 H39 . 0.9500 ?
    C40 H40 . 0.9500 ?
loop_
    _geom_angle_atom_site_label_1
    _geom_angle_atom_site_label_2
    _geom_angle_atom_site_label_3
    _geom_angle_site_symmetry_1
    _geom_angle_site_symmetry_3
    _geom_angle
    _geom_angle_publ_flag
    C1 Pd P1 . . 91.64(13) ?
    C1 Pd P2 . . 89.49(13) ?
    P1 Pd P2 . . 171.78(5) ?
    C1 Pd Br . . 174.63(14) ?
    P1 Pd Br . . 87.38(3) ?
    P2 Pd Br . . 92.24(3) ?
    C11 P1 C17 . . 108.2(2) ?
    C11 P1 C5 . . 107.1(2) ?
    C17 P1 C5 . . 99.9(2) ?
    C11 P1 Pd . . 104.60(15) ?
    C17 P1 Pd . . 117.19(16) ?
    C5 P1 Pd . . 119.31(16) ?
    C35 P2 C23 . . 105.2(2) ?
    C35 P2 C29 . . 102.9(2) ?
    C23 P2 C29 . . 104.1(2) ?
    C35 P2 Pd . . 112.25(16) ?
    C23 P2 Pd . . 114.27(16) ?
    C29 P2 Pd . . 116.86(15) ?
    C3 N1 C4 . . 113.8(5) ?
    C3 N2 C2 . . 115.1(5) ?
    C4 C1 C2 . . 114.0(4) ?
    C4 C1 Pd . . 126.6(4) ?
    C2 C1 Pd . . 119.3(4) ?
    N2 C2 C1 . . 124.0(5) ?
    N2 C2 H2 . . 118.0 ?
    C1 C2 H2 . . 118.0 ?
    N2 C3 N1 . . 127.9(5) ?
    N2 C3 H3 . . 116.1 ?
    N1 C3 H3 . . 116.1 ?
    N1 C4 C1 . . 125.1(5) ?
    N1 C4 H4 . . 117.5 ?
    C1 C4 H4 . . 117.5 ?
    C10 C5 C6 . . 119.4(5) ?
    C10 C5 P1 . . 124.0(4) ?
    C6 C5 P1 . . 116.5(4) ?
    C7 C6 C5 . . 120.1(5) ?
    C7 C6 H6 . . 119.9 ?
    C5 C6 H6 . . 119.9 ?
    C6 C7 C8 . . 120.2(5) ?
    C6 C7 H7 . . 119.9 ?
    C8 C7 H7 . . 119.9 ?
    C9 C8 C7 . . 120.3(5) ?
    C9 C8 H8 . . 119.9 ?
    C7 C8 H8 . . 119.9 ?
    C8 C9 C10 . . 119.9(5) ?
    C8 C9 H9 . . 120.1 ?
    C10 C9 H9 . . 120.1 ?
    C5 C10 C9 . . 120.1(5) ?
    C5 C10 H10 . . 119.9 ?
    C9 C10 H10 . . 119.9 ?
    C12 C11 C16 . . 118.9(4) ?
    C12 C11 P1 . . 119.5(4) ?
    C16 C11 P1 . . 120.9(4) ?
    C13 C12 C11 . . 120.8(5) ?
    C13 C12 H12 . . 119.6 ?
    C11 C12 H12 . . 119.6 ?
    C14 C13 C12 . . 119.5(5) ?
    C14 C13 H13 . . 120.2 ?
    C12 C13 H13 . . 120.2 ?
    C13 C14 C15 . . 120.7(5) ?
    C13 C14 H14 . . 119.7 ?
    C15 C14 H14 . . 119.7 ?
    C14 C15 C16 . . 120.6(5) ?
    C14 C15 H15 . . 119.7 ?
    C16 C15 H15 . . 119.7 ?
    C11 C16 C15 . . 119.6(5) ?
    C11 C16 H16 . . 120.2 ?
    C15 C16 H16 . . 120.2 ?
    C22 C17 C18 . . 118.8(5) ?
    C22 C17 P1 . . 120.6(4) ?
    C18 C17 P1 . . 120.2(4) ?
    C17 C18 C19 . . 119.9(5) ?
    C17 C18 H18 . . 120.0 ?
    C19 C18 H18 . . 120.0 ?
    C20 C19 C18 . . 119.9(5) ?
    C20 C19 H19 . . 120.1 ?
    C18 C19 H19 . . 120.1 ?
    C21 C20 C19 . . 120.2(5) ?
    C21 C20 H20 . . 119.9 ?
    C19 C20 H20 . . 119.9 ?
    C20 C21 C22 . . 120.8(6) ?
    C20 C21 H21 . . 119.6 ?
    C22 C21 H21 . . 119.6 ?
    C21 C22 C17 . . 120.4(5) ?
    C21 C22 H22 . . 119.8 ?
    C17 C22 H22 . . 119.8 ?
    C28 C23 C24 . . 118.3(4) ?
    C28 C23 P2 . . 122.2(4) ?
    C24 C23 P2 . . 119.4(4) ?
    C25 C24 C23 . . 120.0(5) ?
    C25 C24 H24 . . 120.0 ?
    C23 C24 H24 . . 120.0 ?
    C26 C25 C24 . . 120.7(5) ?
    C26 C25 H25 . . 119.6 ?
    C24 C25 H25 . . 119.6 ?
    C25 C26 C27 . . 119.8(5) ?
    C25 C26 H26 . . 120.1 ?
    C27 C26 H26 . . 120.1 ?
    C28 C27 C26 . . 120.2(5) ?
    C28 C27 H27 . . 119.9 ?
    C26 C27 H27 . . 119.9 ?
    C27 C28 C23 . . 121.0(5) ?
    C27 C28 H28 . . 119.5 ?
    C23 C28 H28 . . 119.5 ?
    C30 C29 C34 . . 119.0(5) ?
    C30 C29 P2 . . 121.1(4) ?
    C34 C29 P2 . . 119.7(4) ?
    C31 C30 C29 . . 120.4(5) ?
    C31 C30 H30 . . 119.8 ?
    C29 C30 H30 . . 119.8 ?
    C30 C31 C32 . . 120.2(5) ?
    C30 C31 H31 . . 119.9 ?
    C32 C31 H31 . . 119.9 ?
    C33 C32 C31 . . 120.0(5) ?
    C33 C32 H32 . . 120.0 ?
    C31 C32 H32 . . 120.0 ?
    C32 C33 C34 . . 120.2(5) ?
    C32 C33 H33 . . 119.9 ?
    C34 C33 H33 . . 119.9 ?
    C33 C34 C29 . . 120.1(5) ?
    C33 C34 H34 . . 120.0 ?
    C29 C34 H34 . . 120.0 ?
    C36 C35 C40 . . 118.8(5) ?
    C36 C35 P2 . . 122.4(4) ?
    C40 C35 P2 . . 118.7(4) ?
    C37 C36 C35 . . 121.2(5) ?
    C37 C36 H36 . . 119.4 ?
    C35 C36 H36 . . 119.4 ?
    C36 C37 C38 . . 118.8(6) ?
    C36 C37 H37 . . 120.6 ?
    C38 C37 H37 . . 120.6 ?
    C39 C38 C37 . . 120.8(5) ?
    C39 C38 H38 . . 119.6 ?
    C37 C38 H38 . . 119.6 ?
    C38 C39 C40 . . 120.3(5) ?
    C38 C39 H39 . . 119.9 ?
    C40 C39 H39 . . 119.9 ?
    C39 C40 C35 . . 120.0(5) ?
    C39 C40 H40 . . 120.0 ?
    C35 C40 H40 . . 120.0 ?
data_global
_journal_date_recd_electronic     2011-11-11
_journal_date_accepted     2011-11-18
_journal_name_full     'Acta Crystallographica, Section E'
_journal_year     2011
_journal_volume     67
_journal_issue     12
_journal_page_first     m1820
_journal_page_last     m1820
_journal_paper_category     QM
_journal_coeditor_code     BG2434
loop_
    _publ_contact_author_name
    _publ_contact_author_address
    'Professor Yih, Kuang-Hway'
;
Department of Applied Cosmetology,
Hungkuang University,
Shalu 433, Taichung, Taiwan
;
    'Lee, Gene-Hsiang'
;
Instrumentation Center
College of Science
National Taiwan University
Taipei 106, Taiwan, ROC
;
_publ_contact_author_email     'khyih@sunrise.hk.edu.tw, ghlee@ntu.edu.tw'
_publ_contact_author_fax     ' '
_publ_contact_author_phone     ' '
_publ_section_title
;\
<i>trans</i>-Bromido(pyrimidinyl-\k<i>C</i>^5^)bis(triphenylphosphane-\
\k<i>P</i>)palladium(II)
;
loop_
    _publ_author_name
    _publ_author_address
    'Wang, Hsiao-Fen'
;
Department of Hair Styling and Design
Hungkuang University
Shalu 433, Taichung, Taiwan
;
    'Zeng, Weng-Feng'
;
Department of Applied Cosmetology
National Tainan Institute of Nursing,
Tainan City 700, Taiwan
;
    'Lee, Gene-Hsiang'
;
Instrumentation Center
College of Science
National Taiwan University
Taipei 106, Taiwan
;
    'Yih, Kuang-Hway'
;
Department of Applied Cosmetology
Hungkuang University
Shalu 433, Taichung, Taiwan
;
