# Supplementary material for: trans-Bromido(pyrimidinyl-κC 5)bis­(triphenyl­phosphane-κP)palladium(II)
Source: Acta Crystallogr Sect E Struct Rep Online. 2011 Nov 25;67(Pt 12):m1820. doi: 10.1107/S1600536811049348 (PMC3238722; doi:10.1107/S1600536811049348)
Supplement: Supplementary file 2 [file e-67-m1820-Isup2.hkl]

# 
# h,k,l, Fc-squared, Fo-squared, sigma(Fo-squared) and status flag 
# 
data_I
_shelx_title ' ic15222 in P2(1)/c' 
_shelx_refln_list_code          4 
_shelx_F_calc_maximum      352.30 
_exptl_crystal_F_000      1592.00 
_reflns_d_resolution_high  0.7697 
 
loop_ 
 _symmetry_equiv_pos_as_xyz 
 'x, y, z' 
 '-x, y+1/2, -z+1/2' 
 '-x, -y, -z' 
 'x, -y-1/2, z-1/2' 
 
_cell_length_a    15.0953 
_cell_length_b    12.0379 
_cell_length_c    19.8066 
_cell_angle_alpha  90.000 
_cell_angle_beta  109.748 
_cell_angle_gamma  90.000 
 
_shelx_F_squared_multiplier     1.000 
 
loop_ 
 _refln_index_h 
 _refln_index_k 
 _refln_index_l 
 _refln_F_squared_calc 
 _refln_F_squared_meas 
 _refln_F_squared_sigma 
 _refln_observed_status 
   1   0   0     7130.07        1.45      8.53 o 
   2   0   0   111594.76   125165.54   6868.13 o 
   3   0   0     1716.45     2566.05    323.88 o 
   4   0   0     3043.68     4021.63    417.82 o 
   5   0   0     4104.59     4236.54    287.90 o 
   6   0   0    29117.67    30137.73   1042.95 o 
   7   0   0    14564.92    15461.01    982.24 o 
   8   0   0    18856.39    18140.12    888.00 o 
   9   0   0    22912.21    21176.59   1761.18 o 
  10   0   0       13.40      115.06     97.52 o 
  11   0   0    27193.47    25194.49   1802.54 o 
  12   0   0     6550.57     6160.16    625.33 o 
  13   0   0     1041.35     1441.96    254.17 o 
  14   0   0      269.56       44.85    136.26 o 
  15   0   0     1748.27     1234.44    300.36 o 
  16   0   0       42.79      -11.62    157.65 o 
  17   0   0     4550.64     4231.16   1325.52 o 
  18   0   0      155.00      342.08    204.52 o 
   1   1   0    18294.38    19374.36    542.33 o 
   2   1   0     3280.59     2913.47     89.22 o 
   3   1   0     3357.32     3285.76    130.35 o 
   4   1   0        1.59       10.64     23.00 o 
   5   1   0      265.36      355.43     51.20 o 
   6   1   0     6004.43     6211.77    256.32 o 
   7   1   0    15711.32    14653.09    436.80 o 
   8   1   0     2826.60     2839.59    140.48 o 
   9   1   0     5887.50     5831.26    235.29 o 
  10   1   0     9539.80     8531.54    376.35 o 
  11   1   0       59.60      287.43    102.20 o 
  12   1   0     4140.49     3689.54    269.90 o 
  13   1   0        4.78      -52.40     77.83 o 
  14   1   0     1048.99      930.00    155.62 o 
  15   1   0      670.69      351.03    130.93 o 
  16   1   0     2364.05     2122.34    239.95 o 
  17   1   0        3.14      -97.81    102.65 o 
  18   1   0     1372.32     1119.38    277.12 o 
   0   2   0      528.51      633.28     50.94 o 
   1   2   0      600.55      769.43     43.39 o 
   2   2   0     9601.66    10546.27    313.36 o 
   3   2   0     3143.02     2956.97    103.07 o 
   4   2   0     1489.15     1665.15     72.12 o 
   5   2   0      159.54      199.17     34.34 o 
   6   2   0      117.27      233.44     46.77 o 
   7   2   0      530.11      474.77     59.55 o 
   8   2   0      632.19      517.28     81.26 o 
   9   2   0     2312.27     2468.75    200.12 o 
  10   2   0      121.41      151.63     57.15 o 
  11   2   0     1088.38      965.09    141.05 o 
  12   2   0      123.25      -22.49     84.72 o 
  13   2   0      276.70      125.11     90.22 o 
  14   2   0       66.56      110.01    101.60 o 
  15   2   0       20.64       36.75    102.56 o 
  16   2   0      195.56      225.64    130.19 o 
  17   2   0      175.24      270.47    129.14 o 
  18   2   0      271.99      338.71    154.52 o 
   1   3   0    60501.34    63676.34   1769.79 o 
   2   3   0     7261.33     6507.58    211.24 o 
   3   3   0       90.92       58.34     24.91 o 
   4   3   0     4747.34     4564.14    152.84 o 
   5   3   0      913.20     1005.36     63.96 o 
   6   3   0     2717.04     2908.81    247.85 o 
   7   3   0    16510.62    16134.97    486.55 o 
   8   3   0     9831.36    10058.96    374.39 o 
   9   3   0     4929.90     4853.07    384.03 o 
  10   3   0    15399.35    14608.54    472.51 o 
  11   3   0      354.72      124.89     92.99 o 
  12   3   0     3480.26     3374.94    258.27 o 
  13   3   0      536.58      451.66    134.45 o 
  14   3   0      186.45      218.54    119.75 o 
  15   3   0      302.44      294.47    130.94 o 
  16   3   0     2051.50     1648.22    217.04 o 
  17   3   0      283.56      308.79    148.84 o 
  18   3   0     1384.83     1367.51    252.86 o 
   0   4   0    35092.29    35170.18   1412.37 o 
   1   4   0    38112.60    38804.42   1270.84 o 
   2   4   0     3543.23     3413.79    134.47 o 
   3   4   0     6557.97     6332.24    258.45 o 
   4   4   0     5112.29     4827.42    165.24 o 
   5   4   0     2863.53     2938.53    127.25 o 
   6   4   0      355.94      400.61     48.45 o 
   7   4   0      306.31      472.69     53.23 o 
   8   4   0     1834.65     1852.19     98.68 o 
   9   4   0     4666.53     4839.04    246.92 o 
  10   4   0      206.47      202.90     71.70 o 
  11   4   0      452.52      502.89    103.03 o 
  12   4   0     3497.03     3695.31    326.65 o 
  13   4   0      745.63      697.31    187.17 o 
  14   4   0     1153.55     1499.39    197.80 o 
  15   4   0      573.25      302.67    135.40 o 
  16   4   0      353.57      404.98    198.35 o 
  17   4   0       62.30       47.97    198.33 o 
   1   5   0    14492.02    14738.90    450.20 o 
   2   5   0      189.41      225.96     81.64 o 
   3   5   0    14439.83    14822.44    459.34 o 
   4   5   0     2395.38     2387.71    188.13 o 
   5   5   0    15587.83    15529.60    448.18 o 
   6   5   0     9291.65     9078.21    288.48 o 
   7   5   0      318.72      359.96     69.97 o 
   8   5   0     4678.29     4464.42    184.23 o 
   9   5   0     1239.72     1477.72    138.54 o 
  10   5   0     4344.13     3898.25    230.67 o 
  11   5   0      518.80      500.99    100.15 o 
  12   5   0     3910.67     3696.73    307.32 o 
  13   5   0      563.98      525.14    149.18 o 
  14   5   0     2447.30     2479.75    273.80 o 
  15   5   0      336.18      401.73    246.91 o 
  16   5   0     1026.37     1203.93    213.14 o 
  17   5   0      335.66      336.95    173.68 o 
   0   6   0     9901.88     7712.74    372.80 o 
   1   6   0    11710.86    11498.76    365.78 o 
   2   6   0    12201.04    10986.03    357.23 o 
   3   6   0    17692.33    17550.21    542.23 o 
   4   6   0     5490.19     5893.74    283.52 o 
   5   6   0     1667.49     1680.25    127.84 o 
   6   6   0     6990.95     7067.40    246.07 o 
   7   6   0     4860.10     4901.85    284.65 o 
   8   6   0     3374.87     3265.16    162.81 o 
   9   6   0     9297.70     9333.17    377.89 o 
  10   6   0     1163.03     1567.37    287.44 o 
  11   6   0     8098.42     8325.16    367.30 o 
  12   6   0      224.91      286.14    119.95 o 
  13   6   0      610.51      766.69    159.38 o 
  14   6   0      304.38      116.83    134.32 o 
  15   6   0      751.07      597.13    175.91 o 
  16   6   0       65.63     -204.93    136.62 o 
  17   6   0     1851.32     2007.32    311.94 o 
   1   7   0      602.75      416.55     55.12 o 
   2   7   0    15054.66    14484.69    463.62 o 
   3   7   0      322.79      264.22     54.44 o 
   4   7   0        0.37       55.26     44.45 o 
   5   7   0       53.20       45.83     46.73 o 
   6   7   0      946.57      910.85     86.50 o 
   7   7   0     8134.91     7958.70    302.27 o 
   8   7   0      383.62      518.86     74.26 o 
   9   7   0     8026.10     7981.52    350.03 o 
  10   7   0     4275.46     4688.42    269.94 o 
  11   7   0      302.92      373.81    100.85 o 
  12   7   0      906.44      788.38    125.47 o 
  13   7   0      174.91      120.11    129.32 o 
  14   7   0       71.04     -170.77    116.55 o 
  15   7   0      684.48      886.69    180.31 o 
  16   7   0      618.36      458.48    262.59 o 
   0   8   0      416.99      419.85     86.15 o 
   1   8   0     3616.48     3479.08    163.46 o 
   2   8   0     3985.12     4323.21    191.70 o 
   3   8   0        6.66       58.22     46.50 o 
   4   8   0     6908.54     6524.18    258.44 o 
   5   8   0     2188.00     2465.92    155.55 o 
   6   8   0     1174.25     1337.05    169.81 o 
   7   8   0     1722.22     2080.22    140.76 o 
   8   8   0       37.93       57.26     75.73 o 
   9   8   0     1040.25     1048.28    131.42 o 
  10   8   0      323.35      406.01    102.65 o 
  11   8   0     3640.11     3583.80    376.69 o 
  12   8   0     1095.47     1005.02    165.84 o 
  13   8   0     2173.68     2340.29    352.80 o 
  14   8   0       33.67       83.31    417.59 o 
  15   8   0     1594.28     1766.96    404.66 o 
   1   9   0     3450.64     3513.26    174.77 o 
   2   9   0      981.25     1281.09    118.87 o 
   3   9   0     3378.24     3409.90    177.87 o 
   4   9   0     1518.87     1628.00    126.32 o 
   5   9   0      893.06      999.12    125.17 o 
   6   9   0      794.45      833.58    107.54 o 
   7   9   0     1372.93     1469.33    145.11 o 
   8   9   0     1015.97     1292.15    352.39 o 
   9   9   0      125.28      -14.25    101.70 o 
  10   9   0     2592.34     2622.04    261.45 o 
  11   9   0       31.13      -77.62    115.05 o 
  12   9   0     1377.58     1497.32    211.00 o 
  13   9   0      538.49      740.68    254.18 o 
  14   9   0     1150.56      805.90    281.84 o 
  15   9   0      502.36      720.50    444.31 o 
   0  10   0     3653.36     3240.07    446.02 o 
   1  10   0     1721.63     1512.33    220.90 o 
   2  10   0        0.55      -27.82     74.93 o 
   3  10   0     2152.06     2247.31    189.91 o 
   4  10   0     2173.51     2343.16    198.50 o 
   5  10   0       23.70       81.04     77.61 o 
   6  10   0        9.62       23.10     75.34 o 
   7  10   0      665.24      472.25    126.42 o 
   8  10   0       67.49       79.72    106.07 o 
   9  10   0       17.04       93.27    114.11 o 
  10  10   0      415.65      283.01    141.94 o 
  11  10   0      194.14      112.90    270.91 o 
  12  10   0     3089.42     2694.47    292.39 o 
  13  10   0      440.10      189.60    220.74 o 
  14  10   0      100.73     -143.39    231.13 o 
   1  11   0     5466.12     4966.34    412.98 o 
   2  11   0      153.70       66.44    135.23 o 
   3  11   0    13040.95    12151.08    661.55 o 
   4  11   0     3057.29     3228.27    325.80 o 
   5  11   0     7060.28     7003.67    487.20 o 
   6  11   0    11432.04    10008.60    809.63 o 
   7  11   0      226.85      352.62    126.11 o 
   8  11   0     3284.36     3133.83    286.79 o 
   9  11   0       37.43      209.07    129.18 o 
  10  11   0      737.61      726.42    156.65 o 
  11  11   0      528.26      664.05    171.92 o 
  12  11   0      824.46      850.13    220.52 o 
  13  11   0       15.56       19.10    204.16 o 
   0  12   0      206.08      224.49    224.80 o 
   1  12   0        4.23      -48.45    214.75 o 
   2  12   0     2914.10     2373.37    345.30 o 
   3  12   0      457.75      313.38    186.09 o 
   4  12   0     4869.18     4320.07    436.36 o 
   5  12   0     2432.24     2457.15    295.13 o 
   6  12   0     1802.31     1524.47    240.81 o 
   7  12   0      989.18     1354.87    502.49 o 
   8  12   0      655.53     1119.56    393.68 o 
   9  12   0     1742.76     2016.05    316.65 o 
  10  12   0      827.73      960.21    264.92 o 
  11  12   0     3682.87     4855.28    904.82 o 
   1  13   0      472.76      412.17    199.45 o 
   2  13   0      531.23      863.74    224.39 o 
   3  13   0      184.18      146.98    186.24 o 
   4  13   0       20.12      -39.30    134.40 o 
   5  13   0       11.04      -72.46    191.39 o 
   6  13   0      594.93      626.60    176.86 o 
   7  13   0      122.65      177.25    167.39 o 
   8  13   0      284.08      486.79    200.51 o 
   9  13   0      182.02      262.58    196.23 o 
  10  13   0       80.31      -46.47    222.39 o 
   0  14   0      302.09      522.04    286.65 o 
   1  14   0      816.65      734.78    263.83 o 
   2  14   0     1830.01     1720.37    483.41 o 
   3  14   0      825.86      697.34    212.40 o 
   4  14   0     3781.67     3784.49    399.49 o 
   5  14   0     2057.23     2489.30    322.78 o 
   6  14   0     1259.35     1172.54    194.49 o 
   7  14   0     2121.43     1917.65    897.34 o 
   8  14   0      250.32      -14.94    183.20 o 
   1  15   0      503.38      792.84    280.18 o 
   2  15   0       31.07     -230.35    323.34 o 
   3  15   0     3710.39     3168.57    400.37 o 
   4  15   0      567.64      707.98    235.09 o 
   5  15   0     2009.38     2252.52    319.73 o 
 -18   1   1       36.08     -138.69    118.58 o 
 -17   1   1      524.59      594.14    150.30 o 
 -16   1   1       13.82        6.14    105.53 o 
 -15   1   1      828.51      616.71    138.10 o 
 -14   1   1      843.65      775.61    164.37 o 
 -13   1   1     7028.07     6458.05    570.09 o 
 -12   1   1      193.87      303.97    112.42 o 
 -11   1   1     7216.45     6987.96    356.54 o 
 -10   1   1     6244.61     6578.57    588.91 o 
  -9   1   1     2265.33     2411.31    222.72 o 
  -8   1   1     1429.46     1166.83     98.06 o 
  -7   1   1      897.34     1043.34     76.65 o 
  -6   1   1     2687.60     3109.76    209.55 o 
  -5   1   1       37.29      151.94     33.30 o 
  -4   1   1    21156.59    24101.05    806.10 o 
  -3   1   1      572.52      476.93     55.02 o 
  -2   1   1    64920.80    69246.36   1963.13 o 
  -1   1   1     8353.85     8737.14    292.66 o 
   0   1   1    28633.91    22791.75   1283.38 o 
   1   1   1    24612.08    25007.25    718.29 o 
   2   1   1     2737.64     2533.69    158.64 o 
   3   1   1    39845.59    41925.45   1101.43 o 
   4   1   1    10653.62    11470.72    333.08 o 
   5   1   1     2837.86     2919.87    160.30 o 
   6   1   1     2730.87     2630.02    178.99 o 
   7   1   1    18758.83    18038.10    526.84 o 
   8   1   1      425.67      493.48     71.96 o 
   9   1   1    14514.19    13748.66    431.54 o 
  10   1   1     6079.51     5866.01    317.89 o 
  11   1   1     2679.87     2690.75    220.88 o 
  12   1   1     1481.58     1609.81    179.33 o 
  13   1   1       83.79      166.46    105.93 o 
  14   1   1      221.09      315.90    116.06 o 
  15   1   1      689.90      681.67    142.05 o 
  16   1   1      315.42      211.63    183.24 o 
  17   1   1      310.59      407.93    147.60 o 
  18   1   1      813.33      701.02    189.82 o 
 -18   2   1     1591.46     1699.68    378.69 o 
 -17   2   1        4.68       94.48    122.27 o 
 -16   2   1     1411.42     1019.73    277.13 o 
 -15   2   1        2.11       41.67    103.88 o 
 -14   2   1     1047.55     1001.36    163.37 o 
 -13   2   1       11.01       78.83     96.02 o 
 -12   2   1     8125.99     7146.86    612.89 o 
 -11   2   1     7106.69     6959.22    358.24 o 
 -10   2   1     1443.01     1264.07    121.38 o 
  -9   2   1    13065.51    12220.10    393.00 o 
  -8   2   1     4456.77     4575.94    197.73 o 
  -7   2   1      346.94      317.63     52.37 o 
  -6   2   1     1298.87     1147.08     87.99 o 
  -5   2   1     7732.59     9096.59    248.06 o 
  -4   2   1     5646.06     5213.13    175.01 o 
  -3   2   1    30812.06    32863.16    956.21 o 
  -2   2   1     1619.35     1770.25     90.67 o 
  -1   2   1     1789.01     1417.87     69.81 o 
   0   2   1      716.62      909.04     53.05 o 
   1   2   1     1032.99     1293.55     87.29 o 
   2   2   1    22039.72    24036.73    703.09 o 
   3   2   1    17878.13    18305.98    504.81 o 
   4   2   1      358.39      590.08     78.50 o 
   5   2   1     3547.60     3194.39    130.68 o 
   6   2   1     4595.99     4835.37    203.71 o 
   7   2   1    10281.05     9485.86    310.61 o 
   8   2   1    24710.63    22812.62    658.11 o 
   9   2   1      643.77      569.02    107.42 o 
  10   2   1     8535.49     7923.32    299.47 o 
  11   2   1     1246.14     1396.25    158.68 o 
  12   2   1     1668.08     1637.06    178.34 o 
  13   2   1       51.14       38.12     90.16 o 
  14   2   1      455.53      508.59    128.77 o 
  15   2   1      210.35       68.27    102.46 o 
  16   2   1     1408.64     1140.91    191.50 o 
  17   2   1     2195.99     2114.29    422.23 o 
  18   2   1        8.51      179.42    167.69 o 
 -18   3   1       46.96      -42.15    143.24 o 
 -17   3   1      162.70      177.71    139.99 o 
 -16   3   1      129.11      110.52    126.94 o 
 -15   3   1      575.80      442.88    140.15 o 
 -14   3   1      421.39      270.48    121.58 o 
 -13   3   1      479.51      325.94    114.92 o 
 -12   3   1      161.15      247.27    102.04 o 
 -11   3   1       12.39       -0.24     54.10 o 
 -10   3   1       29.23       11.00     55.71 o 
  -9   3   1      951.30     1146.09    106.30 o 
  -8   3   1      977.00     1102.35    101.34 o 
  -7   3   1      193.20      163.66     30.50 o 
  -6   3   1      104.72      115.03     48.37 o 
  -5   3   1      181.88      194.42     33.79 o 
  -4   3   1     1019.70     1160.23     69.50 o 
  -3   3   1    10921.77    11231.10    344.57 o 
  -2   3   1    20116.61    22864.06    932.33 o 
  -1   3   1       58.81      143.09     44.94 o 
   0   3   1    16262.56    18488.54    614.31 o 
   1   3   1    50956.26    55815.21   1796.54 o 
   2   3   1     1327.53     1352.85     80.47 o 
   3   3   1     3860.02     3557.47    144.65 o 
   4   3   1     2989.25     2856.25    164.72 o 
   5   3   1      288.63      524.27     52.95 o 
   6   3   1      107.00      185.28     45.62 o 
   7   3   1      296.50      391.64     52.10 o 
   8   3   1      314.26      237.59     59.28 o 
   9   3   1      353.00      396.69    121.92 o 
  10   3   1      495.47      480.95     81.10 o 
  11   3   1     3357.20     3166.54    294.66 o 
  12   3   1      127.92       17.81     88.87 o 
  13   3   1      997.49      880.68    157.22 o 
  14   3   1      329.42      350.49    132.12 o 
  15   3   1      682.90      557.89    142.06 o 
  16   3   1       13.49      111.19    125.11 o 
  17   3   1       77.13       26.32    126.47 o 
 -18   4   1     1306.21     1761.95    265.06 o 
 -17   4   1       61.63     -124.13    208.30 o 
 -16   4   1     1762.24     1597.50    218.97 o 
 -15   4   1      210.70      285.46    137.31 o 
 -14   4   1     2774.20     2807.04    255.55 o 
 -13   4   1      984.82     1321.62    177.80 o 
 -12   4   1     8445.10     7725.03    494.85 o 
 -11   4   1     6151.84     6137.49    279.66 o 
 -10   4   1     3203.10     3185.83    197.76 o 
  -9   4   1    13289.53    13262.79    468.32 o 
  -8   4   1      243.51      295.04     46.19 o 
  -7   4   1     6598.32     6231.50    211.02 o 
  -6   4   1      105.42       56.26     31.94 o 
  -5   4   1     9586.91    10055.48    300.28 o 
  -4   4   1      226.33      230.78     48.19 o 
  -3   4   1    17640.13    18507.51    552.38 o 
  -2   4   1     6802.87     7325.40    241.79 o 
  -1   4   1    83206.04    90581.75   2514.81 o 
   0   4   1     2580.21     2440.71    117.26 o 
   1   4   1    21687.66    24449.95    813.49 o 
   2   4   1     1950.66     1799.95     91.79 o 
   3   4   1     7560.37     8458.91    275.95 o 
   4   4   1     2118.96     2128.58    104.17 o 
   5   4   1    12718.58    12781.48    374.29 o 
   6   4   1     2323.53     2387.08    136.51 o 
   7   4   1     3740.33     3713.15    165.34 o 
   8   4   1    11275.08    10944.73    373.28 o 
   9   4   1      592.54      465.39     87.04 o 
  10   4   1    10092.59     9884.43    363.69 o 
  11   4   1     2039.38     2279.93    229.54 o 
  12   4   1     5420.41     5268.94    339.64 o 
  13   4   1     1533.57     1399.11    186.92 o 
  14   4   1     3087.77     2937.51    267.66 o 
  15   4   1      703.65      841.44    171.66 o 
  16   4   1     2401.36     2080.30    280.78 o 
  17   4   1      509.74      524.37    183.41 o 
 -17   5   1      186.48      295.25    159.77 o 
 -16   5   1      208.58       66.75    140.67 o 
 -15   5   1       83.71     -125.39    155.03 o 
 -14   5   1      219.15      309.36    136.12 o 
 -13   5   1     3293.88     2971.56    276.51 o 
 -12   5   1       35.25      -25.92     98.45 o 
 -11   5   1    19397.21    19168.35    699.60 o 
 -10   5   1     2439.92     2307.98    173.42 o 
  -9   5   1      632.53      787.67    103.06 o 
  -8   5   1     1994.05     2273.35    124.80 o 
  -7   5   1      161.43      193.93     56.77 o 
  -6   5   1     3062.85     3354.54    149.94 o 
  -5   5   1     9874.99    10305.96    316.97 o 
  -4   5   1     7125.75     6995.94    247.77 o 
  -3   5   1     3751.98     3430.70    149.85 o 
  -2   5   1    27856.62    26087.30    764.02 o 
  -1   5   1     7660.72     7578.96    252.83 o 
   0   5   1    57339.80    61159.14   1719.06 o 
   1   5   1    68601.80    71079.25   1990.26 o 
   2   5   1      256.37      242.90     39.62 o 
   3   5   1     6527.83     6467.97    227.62 o 
   4   5   1      711.72      755.72     85.52 o 
   5   5   1     6253.83     6907.37    231.45 o 
   6   5   1    10718.33    10153.36    318.02 o 
   7   5   1     8037.74     7984.59    264.81 o 
   8   5   1       79.09      180.24     99.07 o 
   9   5   1     9311.71     8965.94    364.47 o 
  10   5   1     8343.90     8108.06    345.62 o 
  11   5   1     1779.64     1576.27    152.93 o 
  12   5   1     2553.45     2554.07    255.77 o 
  13   5   1       26.95       64.50    119.28 o 
  14   5   1       21.59      -24.36    120.68 o 
  15   5   1      510.70      588.08    168.99 o 
  16   5   1      263.39      270.36    162.21 o 
  17   5   1      639.41      864.86    203.12 o 
 -17   6   1      164.18      387.89    180.44 o 
 -16   6   1       32.59      164.27    159.57 o 
 -15   6   1       29.96       64.44    130.42 o 
 -14   6   1      849.49      601.64    162.30 o 
 -13   6   1      532.78      570.07    145.18 o 
 -12   6   1      289.72      168.54     85.69 o 
 -11   6   1     3418.13     3321.80    226.06 o 
 -10   6   1     1296.91     1360.26    141.54 o 
  -9   6   1     5556.96     5938.54    286.03 o 
  -8   6   1     5405.05     5837.41    226.99 o 
  -7   6   1       10.54       31.78     41.24 o 
  -6   6   1     1456.62     1611.73    111.21 o 
  -5   6   1    11262.70    10799.87    364.21 o 
  -4   6   1      257.16      146.04     76.95 o 
  -3   6   1       40.38       60.39     41.58 o 
  -2   6   1      427.14      482.71     67.12 o 
  -1   6   1       26.97       19.84     31.05 o 
   0   6   1      168.17      117.01     41.60 o 
   1   6   1      188.73      142.96     36.09 o 
   2   6   1     1551.70     1774.30    105.03 o 
   3   6   1     4451.29     4167.91    172.68 o 
   4   6   1    13694.58    13674.90    440.72 o 
   5   6   1      362.49      342.35     56.35 o 
   6   6   1     3334.72     3254.01    158.43 o 
   7   6   1    10324.58    10125.61    328.51 o 
   8   6   1     1241.15     1386.32    150.21 o 
   9   6   1      432.08      510.69     96.36 o 
  10   6   1        0.16      -29.64     71.54 o 
  11   6   1      455.16      350.08     97.12 o 
  12   6   1     1240.34     1576.58    207.01 o 
  13   6   1      362.46      394.80    145.69 o 
  14   6   1      446.76      525.26    237.07 o 
  15   6   1      682.01      931.58    197.34 o 
  16   6   1      374.92      402.42    161.09 o 
 -16   7   1        0.45      -97.77    131.30 o 
 -15   7   1     1274.80     1403.68    226.20 o 
 -14   7   1      298.93      321.00    144.39 o 
 -13   7   1     1773.52     2170.87    255.15 o 
 -12   7   1     2617.85     2520.55    256.17 o 
 -11   7   1     1506.06     1798.66    277.58 o 
 -10   7   1     2585.32     2680.46    204.52 o 
  -9   7   1      970.24     1133.99    130.19 o 
  -8   7   1     5297.86     5688.97    363.54 o 
  -7   7   1       55.81      144.00     51.72 o 
  -6   7   1     4705.63     4775.85    236.17 o 
  -5   7   1      170.81      177.85     52.76 o 
  -4   7   1     9387.83     9138.78    322.09 o 
  -3   7   1      133.30      106.20     45.19 o 
  -2   7   1     9268.14     8830.93    306.01 o 
  -1   7   1     2287.41     2473.24    168.41 o 
   0   7   1     4079.72     4005.78    172.04 o 
   1   7   1      224.91      206.57     43.29 o 
   2   7   1     8546.53     8588.99    298.76 o 
   3   7   1      276.96      216.45     49.41 o 
   4   7   1     1150.89     1302.26    177.32 o 
   5   7   1     4325.26     4172.33    187.35 o 
   6   7   1       83.21       81.22     49.78 o 
   7   7   1     4295.83     4356.37    317.72 o 
   8   7   1      645.53      584.77    125.13 o 
   9   7   1     3622.81     4067.82    372.84 o 
  10   7   1        0.31       -7.70     74.04 o 
  11   7   1     2081.04     2380.52    330.97 o 
  12   7   1      714.09      840.05    164.92 o 
  13   7   1      606.13      423.02    144.75 o 
  14   7   1     1550.67     2324.34    360.26 o 
  15   7   1      631.96      417.75    256.31 o 
  16   7   1      981.00      915.34    446.10 o 
 -16   8   1      115.01       28.72    242.28 o 
 -15   8   1      219.15      115.10    211.00 o 
 -14   8   1      483.02      602.66    243.64 o 
 -13   8   1        3.89      -65.36    173.08 o 
 -12   8   1     3679.01     3842.06    268.06 o 
 -11   8   1      968.14     1038.29    137.19 o 
 -10   8   1     4386.53     4384.20    270.97 o 
  -9   8   1     2105.74     1916.47    170.97 o 
  -8   8   1      221.16      342.78    108.92 o 
  -7   8   1      164.25      131.84     57.83 o 
  -6   8   1      265.49      332.95     64.13 o 
  -5   8   1      458.40      502.16     90.35 o 
  -4   8   1     4495.09     4763.64    217.14 o 
  -3   8   1     2204.93     2070.06    135.38 o 
  -2   8   1      954.41     1233.22     98.81 o 
  -1   8   1     4933.88     4626.07    432.16 o 
   0   8   1     8935.07     8935.74    314.06 o 
   1   8   1       69.96       88.38     70.49 o 
   2   8   1     3501.28     3818.06    179.32 o 
   3   8   1      742.02      781.83     91.53 o 
   4   8   1       15.12      114.95     77.81 o 
   5   8   1     1932.75     2015.16    137.40 o 
   6   8   1      141.24      169.73     58.95 o 
   7   8   1     4246.17     4591.02    214.16 o 
   8   8   1     5489.79     5765.75    363.83 o 
   9   8   1     1408.00     1648.20    196.49 o 
  10   8   1     2153.66     1852.76    216.66 o 
  11   8   1     1276.22     1263.58    191.54 o 
  12   8   1      100.64      313.61    128.37 o 
  13   8   1      628.84      788.10    252.34 o 
  14   8   1       79.36     -217.24    193.22 o 
  15   8   1      340.85      147.00    233.01 o 
 -15   9   1     1345.84     1986.65    354.31 o 
 -14   9   1     2474.04     1624.82    325.46 o 
 -13   9   1      757.05     1070.68    265.29 o 
 -12   9   1     3777.70     4447.46    386.20 o 
 -11   9   1       49.37       54.20    112.47 o 
 -10   9   1       29.28       72.47    170.12 o 
  -9   9   1      308.65      490.04    225.19 o 
  -8   9   1      546.57      647.27    128.29 o 
  -7   9   1     1118.30     1078.26    125.42 o 
  -6   9   1    11660.66    11884.87    491.48 o 
  -5   9   1      238.65      259.74     61.40 o 
  -4   9   1     3928.25     4101.06    209.77 o 
  -3   9   1     2075.06     2211.99    165.29 o 
  -2   9   1     2331.55     2176.63    140.87 o 
  -1   9   1      473.90      668.86     77.98 o 
   0   9   1      287.61      305.72     57.80 o 
   1   9   1     2401.24     2362.50    144.10 o 
   2   9   1     8681.75     8075.78    445.71 o 
   3   9   1     2384.90     2570.95    200.78 o 
   4   9   1     3827.25     3563.42    238.75 o 
   5   9   1    10718.86    10213.15    440.81 o 
   6   9   1     1118.51     1021.60    122.40 o 
   7   9   1        7.57      182.85     78.60 o 
   8   9   1      199.28      164.62    110.58 o 
   9   9   1      199.83      354.57    127.82 o 
  10   9   1      950.93     1079.25    176.79 o 
  11   9   1     5021.75     5604.28    501.71 o 
  12   9   1      562.59      445.40    145.78 o 
  13   9   1     3816.08     3463.26    440.64 o 
  14   9   1      980.78     1374.84    314.39 o 
 -14  10   1     2851.75     2918.67    440.02 o 
 -13  10   1     1057.82     1038.11    270.18 o 
 -12  10   1      759.03      530.79    165.03 o 
 -11  10   1     1239.26     1361.68    212.03 o 
 -10  10   1     1296.32     1485.62    209.76 o 
  -9  10   1     2004.87     2314.50    246.30 o 
  -8  10   1     1975.32     2117.95    238.74 o 
  -7  10   1     6271.20     6489.74    392.43 o 
  -6  10   1     2595.65     2961.86    288.44 o 
  -5  10   1    18216.51    17272.25    673.60 o 
  -4  10   1      585.00      690.32    107.92 o 
  -3  10   1     7166.50     6702.89    456.41 o 
  -2  10   1      119.79       -1.48    111.15 o 
  -1  10   1     4051.42     4175.20    360.28 o 
   0  10   1     3681.31     3940.27    249.26 o 
   1  10   1     7408.05     7643.92    584.13 o 
   2  10   1     3656.48     3529.29    246.95 o 
   3  10   1     6585.01     6720.64    361.35 o 
   4  10   1     9167.49     7906.66    618.79 o 
   5  10   1      696.97      712.00    121.53 o 
   6  10   1    14823.75    12974.08    498.38 o 
   7  10   1      282.86      183.39    135.85 o 
   8  10   1     2753.42     2624.14    262.15 o 
   9  10   1      128.29       72.15    117.00 o 
  10  10   1     2353.43     2594.72    272.42 o 
  11  10   1      101.16      329.40    154.03 o 
  12  10   1     3057.29     2969.58    302.83 o 
  13  10   1     1125.72     1486.69    323.44 o 
 -13  11   1     1076.29     1264.95    243.86 o 
 -12  11   1      197.64      -97.99    164.30 o 
 -11  11   1      893.61      847.49    368.83 o 
 -10  11   1     2893.00     2864.72    362.88 o 
  -9  11   1      818.39     1053.60    242.81 o 
  -8  11   1     2751.74     2984.25    370.15 o 
  -7  11   1      336.97      274.62    119.95 o 
  -6  11   1     1217.27     1233.12    277.30 o 
  -5  11   1      751.98      566.46    162.47 o 
  -4  11   1     3358.96     3573.60    339.97 o 
  -3  11   1      296.71      157.11    147.01 o 
  -2  11   1     9012.53     8077.25    551.96 o 
  -1  11   1     1050.21     1040.86    254.95 o 
   0  11   1     2834.86     2673.36    306.70 o 
   1  11   1     2747.71     2528.03    297.60 o 
   2  11   1      839.77      422.81    206.57 o 
   3  11   1      812.34      672.47    316.40 o 
   4  11   1      250.42      113.95    199.33 o 
   5  11   1     1392.45     1610.57    260.32 o 
   6  11   1      926.27     1176.76    148.34 o 
   7  11   1     3369.95     3674.81    504.75 o 
   8  11   1      119.98       26.32    114.12 o 
   9  11   1     1981.93     2192.94    258.18 o 
  10  11   1       25.11       27.69    127.64 o 
  11  11   1      468.19      687.24    173.76 o 
  12  11   1      777.03      622.10    190.29 o 
 -12  12   1        5.19      118.85    180.48 o 
 -11  12   1      121.19      111.10    188.95 o 
 -10  12   1      353.68       21.27    328.87 o 
  -9  12   1      735.11      828.32    339.70 o 
  -8  12   1     2314.60     1784.02    294.56 o 
  -7  12   1     1278.67     1269.72    189.80 o 
  -6  12   1     1199.65     1134.75    207.23 o 
  -5  12   1     3419.38     3438.33    347.81 o 
  -4  12   1      614.80      573.76    158.02 o 
  -3  12   1      279.44      222.82    158.83 o 
  -2  12   1     1347.35     1365.00    249.34 o 
  -1  12   1       62.48       -6.72    146.73 o 
   0  12   1      207.68      295.46    174.46 o 
   1  12   1     2359.36     2297.95    297.13 o 
   2  12   1      593.92      569.38    182.91 o 
   3  12   1     2205.65     1866.53    382.23 o 
   4  12   1     7852.48     7354.84    525.31 o 
   5  12   1      242.64      395.41    213.82 o 
   6  12   1     1169.58      777.76    162.90 o 
   7  12   1     1400.40     1170.23    252.37 o 
   8  12   1      602.06      566.44    205.61 o 
   9  12   1      182.19      174.30    185.52 o 
  10  12   1        4.74       11.47    175.73 o 
  11  12   1        9.51     -133.09    166.91 o 
 -10  13   1      146.48      251.42    204.87 o 
  -9  13   1      243.52      180.20    265.93 o 
  -8  13   1     1543.86     1190.79    371.79 o 
  -7  13   1      209.74      237.18    170.06 o 
  -6  13   1     2862.52     2378.50    465.57 o 
  -5  13   1       21.09       97.97    151.65 o 
  -4  13   1      980.62     1175.25    228.62 o 
  -3  13   1     1258.46     1206.53    238.19 o 
  -2  13   1        5.07      -15.14    152.09 o 
  -1  13   1       97.86     -167.02    152.49 o 
   0  13   1        7.16      -93.06    197.15 o 
   1  13   1      642.26      356.23    184.38 o 
   2  13   1     3738.13     3485.06    378.00 o 
   3  13   1     1344.00     1330.22    253.73 o 
   4  13   1      502.90      665.54    358.39 o 
   5  13   1     2223.91     2260.47    295.23 o 
   6  13   1       51.72      149.25    129.31 o 
   7  13   1      488.61      408.76    196.84 o 
   8  13   1        3.09      166.62    165.37 o 
   9  13   1      924.80      764.77    230.15 o 
  -8  14   1       87.10       68.64    249.18 o 
  -7  14   1      189.25       70.79    178.71 o 
  -6  14   1      109.58      -43.66    151.37 o 
  -5  14   1       60.59      141.73    159.97 o 
  -4  14   1       26.54       71.27    225.66 o 
  -3  14   1       74.49      199.72    209.38 o 
  -2  14   1      239.66      117.02    177.62 o 
  -1  14   1      321.27      290.84    188.36 o 
   0  14   1      576.12      576.80    221.01 o 
   1  14   1       64.92      136.31    180.52 o 
   2  14   1      164.37        1.10    175.00 o 
   3  14   1        1.00      196.54    182.57 o 
   4  14   1       21.58       97.50    174.38 o 
   5  14   1       86.77      112.37    202.13 o 
   6  14   1       94.01      434.63    422.81 o 
   7  14   1      511.63      251.96    197.49 o 
  -5  15   1      258.08      316.61    187.76 o 
  -4  15   1     1578.58     1532.54    289.08 o 
  -3  15   1      286.60      391.36    214.27 o 
  -2  15   1      323.24      424.49    229.82 o 
  -1  15   1       17.88      211.35    207.46 o 
   0  15   1      535.74      373.17    301.92 o 
   1  15   1       87.72       41.97    187.76 o 
   2  15   1     2017.17     2063.67    331.07 o 
   3  15   1     2128.47     1868.28    375.99 o 
   4  15   1     1046.20     1265.95    329.02 o 
 -18   0   2     1023.46     1159.99    265.53 o 
 -17   0   2      577.26      411.98    356.44 o 
 -16   0   2      131.76       90.07    255.80 o 
 -15   0   2     3011.43     2195.29    325.60 o 
 -14   0   2     1665.40     1569.80    259.80 o 
 -13   0   2     2880.30     3036.50    348.06 o 
 -12   0   2    10713.29    10481.16    645.49 o 
 -11   0   2     6791.49     5986.98    456.59 o 
 -10   0   2    41710.62    36978.16   1694.63 o 
  -9   0   2      701.39      577.95    164.51 o 
  -8   0   2     6613.06     7342.31    308.39 o 
  -7   0   2     2587.57     2768.96    148.76 o 
  -6   0   2    37933.40    40901.45   1780.65 o 
  -5   0   2     9631.74     8917.21    335.17 o 
  -4   0   2    75581.77    79643.55   2633.14 o 
  -3   0   2    41722.78    46154.51   1538.89 o 
  -2   0   2   103777.69   109699.30   3594.37 o 
  -1   0   2   110213.51   115076.37   4472.82 o 
   0   0   2    13398.50    16167.89    547.11 o 
   1   0   2    24080.08    26801.27    899.06 o 
   2   0   2     7829.85     7753.64    286.05 o 
   3   0   2    14616.25    14349.79    511.89 o 
   4   0   2    10496.72     9850.36    506.62 o 
   5   0   2    30348.86    28199.95   1254.46 o 
   6   0   2       72.92      128.83    156.72 o 
   7   0   2    35649.25    33225.94   1551.49 o 
   8   0   2    12181.23    11788.84    667.47 o 
   9   0   2     1586.72     1474.23    118.40 o 
  10   0   2    12832.95    11229.36    650.15 o 
  11   0   2       66.78      195.36    127.98 o 
  12   0   2      283.20      383.49    143.25 o 
  13   0   2     1222.45     1243.11    236.66 o 
  14   0   2     1395.31     1231.99    358.16 o 
  15   0   2     1621.74     1952.22    311.31 o 
  16   0   2     2298.64     1682.29    317.31 o 
  17   0   2       91.91      312.59    281.98 o 
 -18   1   2      843.08      813.89    174.76 o 
 -17   1   2      430.43      659.45    159.46 o 
 -16   1   2      520.20      315.42    118.48 o 
 -15   1   2     1023.91      928.40    190.14 o 
 -14   1   2     1426.82     1132.31    161.90 o 
 -13   1   2     2101.90     2072.03    202.83 o 
 -12   1   2     3748.04     3429.67    469.01 o 
 -11   1   2     9132.70     7740.19    366.75 o 
 -10   1   2      509.34      481.68     64.97 o 
  -9   1   2     1354.97     1241.28     92.39 o 
  -8   1   2     1708.62     1884.71    123.25 o 
  -7   1   2      694.37      864.90     70.14 o 
  -6   1   2      539.14      485.49     52.81 o 
  -5   1   2     4961.51     4902.28    207.82 o 
  -4   1   2       42.41       12.76     19.34 o 
  -3   1   2    24919.19    25499.76    659.55 o 
  -2   1   2     5717.54     5355.61    152.73 o 
  -1   1   2     6788.17     7417.23    220.95 o 
   0   1   2     3255.83     3229.37    102.86 o 
   1   1   2      245.18      391.92     33.35 o 
   2   1   2      693.74     1023.15     60.26 o 
   3   1   2    35899.33    38442.02   1016.76 o 
   4   1   2        0.97       -3.59     34.79 o 
   5   1   2    22656.13    22855.96    636.47 o 
   6   1   2     4399.49     3718.03    204.53 o 
   7   1   2      502.30      515.88    147.73 o 
   8   1   2     5364.15     4773.93    207.43 o 
   9   1   2     4783.46     4355.19    448.42 o 
  10   1   2     4176.25     3861.21    256.89 o 
  11   1   2     3011.07     2462.43    215.09 o 
  12   1   2     1605.38     1508.77    230.01 o 
  13   1   2       95.40        0.89     87.69 o 
  14   1   2     4954.93     4547.78    615.60 o 
  15   1   2     1579.31     1545.64    214.49 o 
  16   1   2      897.94      953.80    168.51 o 
  17   1   2     2252.96     2882.35    537.35 o 
 -18   2   2       58.30      137.19    132.83 o 
 -17   2   2      601.11      385.62    149.00 o 
 -16   2   2       24.84      112.43    127.50 o 
 -15   2   2     1386.47     1125.64    179.36 o 
 -14   2   2       18.10      -67.78    126.30 o 
 -13   2   2      329.44      197.08    106.71 o 
 -12   2   2      493.28      529.30    116.63 o 
 -11   2   2     1100.90     1098.02    142.65 o 
 -10   2   2      480.15      509.00     74.63 o 
  -9   2   2      854.60      906.30    108.97 o 
  -8   2   2     2468.54     3123.32    152.68 o 
  -7   2   2     2100.48     2529.96    134.56 o 
  -6   2   2      671.82      684.86    102.09 o 
  -5   2   2      654.79      756.27     94.40 o 
  -4   2   2     9988.47    10768.14    485.64 o 
  -3   2   2      265.36      254.49     46.98 o 
  -2   2   2     1074.06     1141.31     71.38 o 
  -1   2   2     5069.25     4885.94    189.44 o 
   0   2   2      111.36      125.69     34.58 o 
   1   2   2     2101.83     2188.80     94.47 o 
   2   2   2      824.02     1005.08    114.37 o 
   3   2   2      636.86      810.03    111.26 o 
   4   2   2      317.55      350.15     76.34 o 
   5   2   2       89.40       70.69     30.14 o 
   6   2   2     6095.34     6555.69    317.77 o 
   7   2   2     8073.83     7715.53    320.95 o 
   8   2   2     2029.52     2082.30    132.87 o 
   9   2   2      579.02      621.26     80.01 o 
  10   2   2     3596.11     3730.24    189.18 o 
  11   2   2        1.15       75.84     77.45 o 
  12   2   2        6.45        1.81     81.27 o 
  13   2   2      146.89       76.40     88.18 o 
  14   2   2      265.03      463.78    131.43 o 
  15   2   2      143.47       51.87    109.79 o 
  16   2   2      206.18      340.95    165.73 o 
  17   2   2      568.33      284.99    174.29 o 
 -18   3   2      929.36      669.08    220.30 o 
 -17   3   2      169.48      133.46    133.01 o 
 -16   3   2     1167.26     1185.95    195.25 o 
 -15   3   2        3.88      121.31    114.84 o 
 -14   3   2     3214.15     3328.65    275.85 o 
 -13   3   2     3800.23     3710.82    277.93 o 
 -12   3   2     2150.20     1679.68    265.69 o 
 -11   3   2     9406.61     8904.02    627.60 o 
 -10   3   2      629.72      728.80     96.73 o 
  -9   3   2     3239.55     3529.79    182.74 o 
  -8   3   2     4274.98     4679.90    204.58 o 
  -7   3   2       18.50       44.01     25.81 o 
  -6   3   2      440.43      391.30     57.64 o 
  -5   3   2    13045.15    12700.08    413.16 o 
  -4   3   2     2254.99     2241.57    186.29 o 
  -3   3   2    22424.34    22364.68    754.80 o 
  -2   3   2    58089.82    61980.11   1998.90 o 
  -1   3   2       37.89        5.78     26.09 o 
   0   3   2     4112.06     3710.59    193.93 o 
   1   3   2      122.17       39.69     24.43 o 
   2   3   2       74.59      134.46     34.49 o 
   3   3   2      970.77      969.25     70.31 o 
   4   3   2       46.12       31.16     29.70 o 
   5   3   2     1634.40     1509.56     91.86 o 
   6   3   2    18205.40    17529.70    512.70 o 
   7   3   2     2849.91     2755.93    348.20 o 
   8   3   2    17594.74    17390.07    662.40 o 
   9   3   2    12845.03    13029.10    430.27 o 
  10   3   2     1312.70     1519.59    128.65 o 
  11   3   2      605.89      701.37    142.79 o 
  12   3   2      297.07      255.50    105.05 o 
  13   3   2      539.17      520.58    136.51 o 
  14   3   2      422.91      285.86    128.62 o 
  15   3   2     4540.03     4197.83    550.46 o 
  16   3   2       14.56      109.62    118.23 o 
  17   3   2     3278.44     3242.79    635.52 o 
 -18   4   2       39.55       70.07    157.90 o 
 -17   4   2      922.12      818.96    197.43 o 
 -16   4   2      603.38      602.82    171.11 o 
 -15   4   2      149.74      421.13    143.58 o 
 -14   4   2       13.60      -90.10     99.87 o 
 -13   4   2     2851.55     3234.67    267.58 o 
 -12   4   2      359.66      311.86    127.46 o 
 -11   4   2     1119.46     1256.99    134.22 o 
 -10   4   2      617.32      637.80     96.32 o 
  -9   4   2      619.72      696.23     89.38 o 
  -8   4   2     1311.96     1273.05    133.85 o 
  -7   4   2     3483.68     3609.22    152.07 o 
  -6   4   2     1269.34     1423.68     89.66 o 
  -5   4   2     8241.09     8121.72    289.68 o 
  -4   4   2    15094.23    13920.36    752.77 o 
  -3   4   2      375.93      343.18     59.90 o 
  -2   4   2     1029.40      987.32     78.70 o 
  -1   4   2    10800.90    10506.63    399.60 o 
   0   4   2    23325.18    24625.53    818.07 o 
   1   4   2      631.77      813.88     57.72 o 
   2   4   2     3242.09     3149.47    141.71 o 
   3   4   2       63.86       13.49     30.29 o 
   4   4   2     1885.75     1746.42    107.13 o 
   5   4   2      914.44     1016.32     84.70 o 
   6   4   2      584.30      791.27     85.37 o 
   7   4   2      816.44      828.39     98.42 o 
   8   4   2    14105.76    13162.13    454.08 o 
   9   4   2     2420.05     2942.35    309.72 o 
  10   4   2     1479.26     1464.84    134.81 o 
  11   4   2     4695.24     4658.46    307.04 o 
  12   4   2       20.15      -96.20     91.81 o 
  13   4   2      742.78      947.61    166.39 o 
  14   4   2       24.40       37.15    118.68 o 
  15   4   2       27.05      271.82    130.89 o 
  16   4   2      243.40      309.33    144.80 o 
  17   4   2       38.73      -20.18    148.31 o 
 -17   5   2      853.62      608.79    195.18 o 
 -16   5   2     2845.97     2797.39    304.89 o 
 -15   5   2     1008.87      820.28    177.22 o 
 -14   5   2      575.27      648.39    161.92 o 
 -13   5   2     1523.04     1815.91    222.87 o 
 -12   5   2        3.97       51.08     73.61 o 
 -11   5   2     3587.39     3686.89    300.04 o 
 -10   5   2       97.34       95.40     72.97 o 
  -9   5   2     7400.43     7464.15    256.48 o 
  -8   5   2      321.17      466.01     95.20 o 
  -7   5   2    15695.60    15800.50    461.42 o 
  -6   5   2     6200.63     6112.95    212.89 o 
  -5   5   2    12702.80    13497.40    396.85 o 
  -4   5   2     8085.06     8352.66    285.53 o 
  -3   5   2     1287.94     1399.27    109.06 o 
  -2   5   2     8552.49     8876.08    336.89 o 
  -1   5   2    34883.37    37474.13   1236.75 o 
   0   5   2    23164.52    25574.21    857.04 o 
   1   5   2     1645.30     1478.54     89.30 o 
   2   5   2     9535.09     8861.75    328.25 o 
   3   5   2       52.52      149.37     62.47 o 
   4   5   2     8545.74     8438.45    379.69 o 
   5   5   2     3522.38     3787.83    157.51 o 
   6   5   2    13156.60    13483.90    403.74 o 
   7   5   2     1034.62     1207.71    116.78 o 
   8   5   2     5773.32     5883.52    227.62 o 
   9   5   2      786.57      905.10    113.50 o 
  10   5   2     2863.41     3398.59    401.51 o 
  11   5   2     1041.71     1195.13    195.37 o 
  12   5   2     1020.76     1003.44    173.95 o 
  13   5   2     1178.21     1060.51    190.68 o 
  14   5   2        5.15      -57.85    116.04 o 
  15   5   2      717.56      971.72    203.70 o 
  16   5   2        7.80     -115.24    147.20 o 
 -17   6   2     1179.73      967.49    220.91 o 
 -16   6   2      359.90      308.70    157.76 o 
 -15   6   2     2755.76     2567.06    307.82 o 
 -14   6   2     1405.74     1062.28    236.63 o 
 -13   6   2     5224.88     4947.93    372.37 o 
 -12   6   2     6335.54     6307.99    327.63 o 
 -11   6   2     1117.95     1212.85    230.59 o 
 -10   6   2     9014.81     8435.74    364.15 o 
  -9   6   2       82.09       66.94     69.09 o 
  -8   6   2     7898.77     7908.59    271.27 o 
  -7   6   2      904.87      926.85     86.15 o 
  -6   6   2    15656.60    15692.95    461.36 o 
  -5   6   2      286.52      377.45     79.03 o 
  -4   6   2    31338.46    30448.67    900.19 o 
  -3   6   2    14001.71    14194.41    451.38 o 
  -2   6   2     9322.34     8508.88    288.91 o 
  -1   6   2    39208.75    38796.69   1118.35 o 
   0   6   2     6636.66     6848.80    238.81 o 
   1   6   2    19896.14    18957.49    573.43 o 
   2   6   2      646.14      729.16     64.72 o 
   3   6   2     7628.24     7357.87    261.61 o 
   4   6   2     1405.08     1380.35    170.98 o 
   5   6   2    24874.67    24604.78    684.88 o 
   6   6   2        7.12       16.68     58.98 o 
   7   6   2    23706.43    23861.34    940.74 o 
   8   6   2     6658.31     7100.26    346.50 o 
   9   6   2     8709.07     8762.67    369.91 o 
  10   6   2     1260.01     1309.90    268.23 o 
  11   6   2     1508.67     1384.85    150.72 o 
  12   6   2        0.28       96.97    123.64 o 
  13   6   2      344.24      278.92    138.72 o 
  14   6   2     1096.02     1051.10    193.25 o 
  15   6   2      654.87      596.93    177.64 o 
  16   6   2     3054.87     3054.70    321.73 o 
 -16   7   2      100.82      200.55    150.89 o 
 -15   7   2      184.62      187.97    157.14 o 
 -14   7   2     1519.69     1735.33    233.69 o 
 -13   7   2     2481.87     2382.37    349.74 o 
 -12   7   2       68.97      188.51     90.87 o 
 -11   7   2     4599.12     4871.42    284.30 o 
 -10   7   2     4818.89     4780.86    272.87 o 
  -9   7   2       63.35       22.52     69.58 o 
  -8   7   2     5993.88     6068.58    246.07 o 
  -7   7   2      855.31      960.56    119.42 o 
  -6   7   2     1257.93     1387.85    113.45 o 
  -5   7   2     3257.37     3472.17    181.59 o 
  -4   7   2       48.92       82.54     47.10 o 
  -3   7   2     8051.39     7970.14    286.44 o 
  -2   7   2     8045.43     7621.95    272.27 o 
  -1   7   2    10811.33    11330.34    374.35 o 
   0   7   2     1530.29     1412.04    220.05 o 
   1   7   2     1070.53     1043.60     76.10 o 
   2   7   2     1640.97     1442.76     95.03 o 
   3   7   2      561.56      591.19     87.62 o 
   4   7   2      456.80      693.12     79.17 o 
   5   7   2     6162.90     6239.62    338.81 o 
   6   7   2     8798.46     8788.20    300.87 o 
   7   7   2        3.06      -27.96     49.51 o 
   8   7   2     3517.41     3811.13    342.62 o 
   9   7   2     1782.44     1742.76    162.14 o 
  10   7   2       78.35      -10.75     70.54 o 
  11   7   2       15.37       29.38     76.87 o 
  12   7   2      373.61      332.27    135.38 o 
  13   7   2       64.04      151.27    181.74 o 
  14   7   2      703.98     1239.76    325.28 o 
  15   7   2     1084.95     1331.13    366.49 o 
 -16   8   2      561.68      560.41    259.70 o 
 -15   8   2      223.41      341.11    235.54 o 
 -14   8   2      842.54      803.09    179.04 o 
 -13   8   2        2.54      -13.12    159.50 o 
 -12   8   2       70.11      130.91     95.03 o 
 -11   8   2      139.72       21.97     84.99 o 
 -10   8   2      291.22      227.83     86.68 o 
  -9   8   2      193.25      342.47    144.61 o 
  -8   8   2    11911.19    11670.05    385.83 o 
  -7   8   2     1821.53     1996.84    158.27 o 
  -6   8   2      314.86      347.94     78.20 o 
  -5   8   2     1267.84     1249.82    109.89 o 
  -4   8   2     1099.59     1142.49    103.41 o 
  -3   8   2     2875.60     3199.36    172.69 o 
  -2   8   2        1.44       42.75     43.36 o 
  -1   8   2      280.11      426.79     73.84 o 
   0   8   2     9160.12     9177.68    381.76 o 
   1   8   2     2290.56     2339.40    197.38 o 
   2   8   2     1273.37     1170.14     90.72 o 
   3   8   2     8778.64     8389.62    303.89 o 
   4   8   2     1703.32     1898.81    168.51 o 
   5   8   2       11.17       32.02     59.40 o 
   6   8   2      199.55      107.94    108.66 o 
   7   8   2      633.24      626.95    103.57 o 
   8   8   2      251.44      333.06    118.83 o 
   9   8   2     3442.59     3381.64    286.87 o 
  10   8   2     1146.65      898.21    173.00 o 
  11   8   2     1788.43     1865.14    226.67 o 
  12   8   2     2390.99     2814.05    390.79 o 
  13   8   2        2.98       29.88    190.22 o 
  14   8   2     3201.78     3092.35    439.78 o 
  15   8   2        2.47       86.35    252.02 o 
 -15   9   2        3.20       90.69    224.02 o 
 -14   9   2      888.36      443.55    235.91 o 
 -13   9   2      935.20      838.54    254.34 o 
 -12   9   2      195.05      246.37    161.08 o 
 -11   9   2     2338.81     2214.77    260.79 o 
 -10   9   2       72.24      -99.84    101.18 o 
  -9   9   2     2780.51     2855.16    255.66 o 
  -8   9   2      307.42      216.46     91.04 o 
  -7   9   2     5999.88     5849.28    250.85 o 
  -6   9   2       85.28      156.99     60.27 o 
  -5   9   2     1681.31     1682.08    129.61 o 
  -4   9   2     1349.85     1565.01    125.31 o 
  -3   9   2     3596.75     3793.07    190.29 o 
  -2   9   2     2669.98     3020.63    237.97 o 
  -1   9   2     3661.18     3695.82    417.67 o 
   0   9   2     6676.64     6073.98    315.78 o 
   1   9   2       24.91      -27.88     75.32 o 
   2   9   2     1869.53     2370.61    199.05 o 
   3   9   2       61.35      -11.01    141.92 o 
   4   9   2     4561.46     5022.54    293.93 o 
   5   9   2      310.93      390.16     80.47 o 
   6   9   2     4357.21     4470.76    257.09 o 
   7   9   2      216.11      220.30     85.76 o 
   8   9   2     1622.23     1556.70    278.47 o 
   9   9   2     1914.49     2216.55    241.09 o 
  10   9   2       17.11     -152.43    112.56 o 
  11   9   2     1722.86     1989.93    322.40 o 
  12   9   2       22.60      234.04    138.53 o 
  13   9   2     2261.16     2316.76    380.00 o 
  14   9   2       63.73      324.34    244.69 o 
 -14  10   2      925.80     1082.59    283.40 o 
 -13  10   2      281.37      443.78    153.17 o 
 -12  10   2       10.24      173.90    221.06 o 
 -11  10   2       51.72     -135.22    116.09 o 
 -10  10   2        7.07      106.53    113.71 o 
  -9  10   2     1115.53     1262.40    179.57 o 
  -8  10   2      831.66      776.21    124.19 o 
  -7  10   2     1149.92     1087.15    140.05 o 
  -6  10   2       19.12      -10.13     71.09 o 
  -5  10   2     2938.88     2720.81    283.10 o 
  -4  10   2     3742.42     3769.03    339.27 o 
  -3  10   2     1851.26     1532.38    225.27 o 
  -2  10   2      710.64      727.58    119.03 o 
  -1  10   2     2180.42     2320.22    191.18 o 
   0  10   2     1053.09     1049.39    259.93 o 
   1  10   2       60.69      137.71     76.18 o 
   2  10   2     1530.92     1489.33    159.97 o 
   3  10   2      859.82      976.54    339.38 o 
   4  10   2      363.11      369.39     97.83 o 
   5  10   2      855.28      754.42    131.27 o 
   6  10   2       21.43       80.09     87.11 o 
   7  10   2      807.58      784.27    279.79 o 
   8  10   2     1311.69     1543.75    210.12 o 
   9  10   2      938.90      877.71    263.83 o 
  10  10   2      548.35      442.48    148.10 o 
  11  10   2     1964.75     1960.25    250.31 o 
  12  10   2       78.15       95.80    135.26 o 
  13  10   2       11.59      131.08    219.20 o 
 -13  11   2      858.11     1165.68    710.55 o 
 -12  11   2     1841.92     2264.18    339.59 o 
 -11  11   2      364.72      459.92    205.61 o 
 -10  11   2     5105.62     5494.54    532.06 o 
  -9  11   2     3543.81     3551.21    408.60 o 
  -8  11   2     2712.24     2789.55    354.42 o 
  -7  11   2    12607.53    12649.25    583.78 o 
  -6  11   2      717.79      939.40    424.13 o 
  -5  11   2     2744.30     2999.75    429.97 o 
  -4  11   2     1715.60     1903.21    380.28 o 
  -3  11   2      709.16      642.04    177.62 o 
  -2  11   2      270.02      318.90    146.90 o 
  -1  11   2    10146.80    10078.74    620.46 o 
   0  11   2     7496.21     6460.67    474.62 o 
   1  11   2     6893.49     6404.24    469.81 o 
   2  11   2    14342.17    13803.12    731.97 o 
   3  11   2       73.03      299.37    191.77 o 
   4  11   2     9970.08     8995.69    436.51 o 
   5  11   2      768.60      916.97    142.92 o 
   6  11   2     1766.30     1896.47    181.66 o 
   7  11   2      203.02       76.49    131.80 o 
   8  11   2      903.91      842.57    174.91 o 
   9  11   2       48.64      276.34    247.70 o 
  10  11   2     4575.66     4178.69    365.80 o 
  11  11   2      994.68      991.60    427.33 o 
  12  11   2       55.21      327.74    158.79 o 
 -12  12   2     1338.50     1395.76    292.98 o 
 -11  12   2      248.60      206.04    311.34 o 
 -10  12   2     1611.80     2018.97    325.05 o 
  -9  12   2        6.41      170.67    175.49 o 
  -8  12   2     1920.55     1619.88    300.95 o 
  -7  12   2      485.66      613.58    147.80 o 
  -6  12   2     1789.40     1468.36    231.79 o 
  -5  12   2     1321.73     1351.89    557.25 o 
  -4  12   2     1342.12     1200.16    217.23 o 
  -3  12   2      458.02      526.68    184.45 o 
  -2  12   2      576.82      556.73    182.90 o 
  -1  12   2      124.10      156.03    179.55 o 
   0  12   2      413.45      444.30    171.94 o 
   1  12   2     3588.39     2838.45    505.45 o 
   2  12   2      157.79      119.09    148.14 o 
   3  12   2     4757.65     4675.48    695.36 o 
   4  12   2       27.94      -45.04    129.59 o 
   5  12   2     1855.79     1742.99    263.50 o 
   6  12   2       55.20       21.80    110.19 o 
   7  12   2     1692.40     1170.37    243.70 o 
   8  12   2        2.49     -212.45    141.63 o 
   9  12   2     2789.27     2579.05    370.47 o 
  10  12   2     1526.54     1375.40    287.29 o 
  11  12   2      454.11      814.66    238.35 o 
 -10  13   2      114.81      287.42    215.40 o 
  -9  13   2       13.18      176.72    199.34 o 
  -8  13   2       25.98     -174.41    166.22 o 
  -7  13   2      130.17      335.51    164.09 o 
  -6  13   2      455.86      230.18    198.71 o 
  -5  13   2       39.32      -65.37    130.33 o 
  -4  13   2       16.41       86.13    151.60 o 
  -3  13   2     1190.84     1243.65    353.33 o 
  -2  13   2       29.24      -78.37    150.24 o 
  -1  13   2      906.76      610.73    205.61 o 
   0  13   2        2.32       15.02    148.26 o 
   1  13   2      247.64      310.30    179.64 o 
   2  13   2      774.28      714.06    217.22 o 
   3  13   2      345.27      647.00    224.65 o 
   4  13   2      294.37      424.58    164.08 o 
   5  13   2     1391.14     1256.08    347.41 o 
   6  13   2      322.80      328.20    156.72 o 
   7  13   2      304.74      260.14    191.19 o 
   8  13   2      513.62      394.00    190.25 o 
   9  13   2        5.56     -117.01    218.57 o 
  -8  14   2     4083.98     3274.60    447.81 o 
  -7  14   2      246.49       25.77    192.17 o 
  -6  14   2     3348.15     3356.75    372.66 o 
  -5  14   2     1970.99     1856.74    489.64 o 
  -4  14   2       22.49      205.41    215.69 o 
  -3  14   2      106.66      194.47    182.32 o 
  -2  14   2      702.19      562.27    273.17 o 
  -1  14   2       15.50     -100.03    249.81 o 
   0  14   2     3315.45     3383.83    614.82 o 
   1  14   2      366.43      376.90    189.56 o 
   2  14   2     1625.51     1753.44    301.08 o 
   3  14   2     4014.32     3751.61    502.81 o 
   4  14   2      283.91      432.28    187.64 o 
   5  14   2     1944.31     1823.95    521.66 o 
   6  14   2        6.84      121.61    198.08 o 
   7  14   2       34.59     -259.12    172.75 o 
  -5  15   2     1815.06     1576.52    276.66 o 
  -4  15   2      733.62      886.15    252.60 o 
  -3  15   2      588.14      626.13    237.92 o 
  -2  15   2        4.81       50.16    181.95 o 
  -1  15   2      482.15      340.40    246.77 o 
   0  15   2     1227.63     1174.21    275.49 o 
   1  15   2      136.85      338.30    254.71 o 
   2  15   2     4623.51     4593.49    482.62 o 
   3  15   2      176.01      187.89    229.15 o 
   4  15   2     2924.71     2747.06    360.04 o 
 -19   1   3        2.35      273.04    148.36 o 
 -18   1   3       31.63      -86.77    121.44 o 
 -17   1   3      897.13      840.18    167.78 o 
 -16   1   3       49.40      -49.54     93.58 o 
 -15   1   3     2328.41     2043.18    253.78 o 
 -14   1   3     5835.06     4858.28    324.48 o 
 -13   1   3      571.80      675.20    203.00 o 
 -12   1   3     9174.83     8666.17    776.89 o 
 -11   1   3      575.29      485.28    110.72 o 
 -10   1   3     1151.67     1308.39     98.54 o 
  -9   1   3     1044.08     1407.95    113.04 o 
  -8   1   3     2020.69     2210.62     97.12 o 
  -7   1   3     1227.53     1766.76    231.34 o 
  -6   1   3    53877.88    58489.77   1531.13 o 
  -5   1   3    12522.88    14346.82    620.26 o 
  -4   1   3    22400.13    23107.21    562.03 o 
  -3   1   3   124118.14   130125.82   3267.31 o 
  -2   1   3      696.50      866.55     54.29 o 
  -1   1   3    28384.30    30700.27    864.67 o 
   0   1   3     1517.66     1586.86     59.14 o 
   1   1   3       70.90      140.23     26.98 o 
   2   1   3     4312.74     4840.38    159.83 o 
   3   1   3    13139.83    12129.09    353.32 o 
   4   1   3     5825.59     6367.17    209.91 o 
   5   1   3    50078.89    50213.68   1514.05 o 
   6   1   3    30808.92    30545.94    844.17 o 
   7   1   3     3128.04     2981.12    198.14 o 
   8   1   3    18047.95    17329.58    618.50 o 
   9   1   3     1673.15     1488.62    156.43 o 
  10   1   3      465.56      600.29    114.05 o 
  11   1   3     2120.06     2253.79    216.52 o 
  12   1   3      101.45       83.89     94.26 o 
  13   1   3       37.38      -26.99     92.78 o 
  14   1   3     1658.11     1549.29    198.19 o 
  15   1   3      333.07      384.47    131.56 o 
  16   1   3     1005.86      794.84    164.46 o 
  17   1   3     1353.61     1446.36    229.13 o 
 -18   2   3      502.27      465.03    153.75 o 
 -17   2   3      300.68      449.58    148.03 o 
 -16   2   3     1831.02     1740.94    451.16 o 
 -15   2   3     1714.32     1733.20    206.64 o 
 -14   2   3     1772.74     1741.92    284.49 o 
 -13   2   3    16565.35    15414.79   1275.52 o 
 -12   2   3     2803.14     2702.46    222.70 o 
 -11   2   3     2155.23     2274.28    278.71 o 
 -10   2   3     1933.97     1779.10    123.94 o 
  -9   2   3       68.70       45.98     43.93 o 
  -8   2   3      423.04      493.20     64.78 o 
  -7   2   3      423.77      382.53     55.15 o 
  -6   2   3      336.86      268.31     68.20 o 
  -5   2   3    30218.08    30143.08    897.92 o 
  -4   2   3    22277.77    21504.91    646.72 o 
  -3   2   3     5205.62     5525.52    217.04 o 
  -2   2   3    88081.15    92186.31   2948.12 o 
  -1   2   3     4054.58     3441.82    271.93 o 
   0   2   3    19634.18    20945.77    692.46 o 
   1   2   3    19438.69    21945.18    649.52 o 
   2   2   3     2311.87     2427.02    133.25 o 
   3   2   3    14375.31    14425.80    531.82 o 
   4   2   3    28950.65    27844.22    835.59 o 
   5   2   3     1848.61     2022.42    186.16 o 
   6   2   3    18606.56    18251.57    535.50 o 
   7   2   3     8576.92     8040.00    275.24 o 
   8   2   3      276.28      422.33    106.27 o 
   9   2   3     6905.55     6453.13    262.96 o 
  10   2   3       21.37      -11.72     71.84 o 
  11   2   3       33.43       86.75     82.60 o 
  12   2   3     2633.01     2426.58    242.86 o 
  13   2   3     5742.64     5121.08    679.42 o 
  14   2   3       66.95       67.58    104.17 o 
  15   2   3     7653.34     7430.71    550.27 o 
  16   2   3     2417.60     2045.57    376.62 o 
  17   2   3      287.89      143.53    153.87 o 
 -18   3   3       72.78      100.71    147.35 o 
 -17   3   3       32.22       98.94    136.80 o 
 -16   3   3       62.89      164.70    119.78 o 
 -15   3   3     1302.26     1050.75    173.61 o 
 -14   3   3       33.23       88.37    105.17 o 
 -13   3   3       10.87      139.18    101.05 o 
 -12   3   3      271.69      237.88    102.19 o 
 -11   3   3      428.45      431.22     83.56 o 
 -10   3   3      231.99      120.40     61.51 o 
  -9   3   3       82.77      113.67     53.13 o 
  -8   3   3      827.63      745.04     84.01 o 
  -7   3   3     3080.37     2987.74    162.30 o 
  -6   3   3     1225.07     1458.90    130.11 o 
  -5   3   3     1600.06     1916.98    115.41 o 
  -4   3   3      209.80      202.13     40.03 o 
  -3   3   3     1188.70     1445.75     98.80 o 
  -2   3   3     8476.51     8553.72    338.45 o 
  -1   3   3    40410.39    44747.70   1452.43 o 
   0   3   3     3854.69     3942.01    209.45 o 
   1   3   3      529.43      402.78     62.59 o 
   2   3   3     4477.27     4171.27    158.08 o 
   3   3   3     4171.53     4289.21    170.03 o 
   4   3   3      661.48      873.22     95.30 o 
   5   3   3     1971.42     2016.69    135.46 o 
   6   3   3    11054.06    11192.43    578.45 o 
   7   3   3      371.59      555.78     80.30 o 
   8   3   3       94.64      124.39     44.01 o 
   9   3   3     1482.43     1489.69    132.20 o 
  10   3   3     7834.47     7402.77    485.45 o 
  11   3   3     1289.40     1090.26    155.98 o 
  12   3   3      763.23      767.18    165.52 o 
  13   3   3        8.37      -11.05     94.35 o 
  14   3   3       70.63      181.54    113.61 o 
  15   3   3      104.17      154.61    126.58 o 
  16   3   3      314.24      262.95    135.26 o 
  17   3   3      129.92      200.93    144.98 o 
 -18   4   3      396.91      172.99    154.35 o 
 -17   4   3      931.43     1142.32    241.97 o 
 -16   4   3      865.71     1137.40    204.66 o 
 -15   4   3     2951.92     2652.17    347.38 o 
 -14   4   3      130.86      187.92    113.27 o 
 -13   4   3     7411.23     6838.14    427.36 o 
 -12   4   3      520.23      381.16    157.39 o 
 -11   4   3     6206.31     6207.27    293.66 o 
 -10   4   3     3264.11     3119.40    195.81 o 
  -9   4   3     2286.57     2578.50    126.32 o 
  -8   4   3     2438.70     2718.25    165.19 o 
  -7   4   3     5227.41     4796.00    223.31 o 
  -6   4   3     6525.67     6678.70    254.16 o 
  -5   4   3    12556.70    12773.07    421.88 o 
  -4   4   3    23988.60    24440.23    835.55 o 
  -3   4   3     4308.27     4362.91    191.12 o 
  -2   4   3    33821.00    34820.56   1150.10 o 
  -1   4   3       18.09       41.73     22.43 o 
   0   4   3     2947.05     2742.21    183.94 o 
   1   4   3      667.79      749.46     96.00 o 
   2   4   3    14132.81    14897.73    519.57 o 
   3   4   3       36.32       11.36     31.52 o 
   4   4   3    19767.28    19709.20    616.50 o 
   5   4   3     5143.29     5058.85    212.57 o 
   6   4   3    13840.54    12603.42    423.50 o 
   7   4   3     5548.93     5487.56    223.02 o 
   8   4   3     1401.17     1679.09    248.74 o 
   9   4   3     6092.34     6090.06    268.55 o 
  10   4   3      208.79      179.28     68.70 o 
  11   4   3     2558.82     2129.05    205.98 o 
  12   4   3       51.46       73.64     95.81 o 
  13   4   3     3065.98     2929.19    394.60 o 
  14   4   3       13.34      -49.15    179.21 o 
  15   4   3     3214.24     3101.54    452.68 o 
  16   4   3      446.16      394.04    148.10 o 
 -18   5   3       12.61      115.78    167.24 o 
 -17   5   3      267.55      170.17    216.77 o 
 -16   5   3        2.23      168.10    137.63 o 
 -15   5   3     2414.11     2580.86    293.11 o 
 -14   5   3     2838.64     2611.50    269.80 o 
 -13   5   3      564.30      393.39    237.51 o 
 -12   5   3     5355.24     5586.09    286.53 o 
 -11   5   3      795.93      910.99    120.76 o 
 -10   5   3     3937.23     4467.03    246.82 o 
  -9   5   3      326.50      337.52     98.42 o 
  -8   5   3     4293.29     4624.51    192.10 o 
  -7   5   3     4551.46     5009.00    197.42 o 
  -6   5   3    25577.21    25699.63    799.77 o 
  -5   5   3     3066.50     2706.29    256.66 o 
  -4   5   3    18420.63    18088.38    642.70 o 
  -3   5   3    29691.45    27840.75    943.37 o 
  -2   5   3       85.09       33.65     50.79 o 
  -1   5   3    24618.47    25536.85    858.71 o 
   0   5   3     7268.74     6986.17    350.54 o 
   1   5   3      236.94      350.15    136.94 o 
   2   5   3      411.53      413.05     88.10 o 
   3   5   3     9534.76     9398.73    365.13 o 
   4   5   3      597.36      721.23     83.11 o 
   5   5   3    20542.16    19377.76    614.99 o 
   6   5   3    12992.13    12757.15    457.16 o 
   7   5   3     1023.65     1035.77     90.62 o 
   8   5   3    12577.86    12925.22    403.30 o 
   9   5   3      946.22     1286.91    162.03 o 
  10   5   3      250.69      296.09     83.45 o 
  11   5   3       12.60      -74.65     92.87 o 
  12   5   3      689.64      473.62    140.64 o 
  13   5   3     1692.65     1706.77    228.71 o 
  14   5   3     3648.16     3620.52    333.94 o 
  15   5   3       17.08       96.47    141.32 o 
  16   5   3     1481.07     1846.95    304.53 o 
 -17   6   3       39.47       26.45    150.09 o 
 -16   6   3      141.92      116.71    137.53 o 
 -15   6   3        4.47      -79.82    117.54 o 
 -14   6   3       96.29       82.51    115.99 o 
 -13   6   3       65.74      123.02    116.27 o 
 -12   6   3     4411.92     4831.72    320.55 o 
 -11   6   3        0.89       31.92     76.85 o 
 -10   6   3     6259.75     6220.14    354.20 o 
  -9   6   3      121.50      134.90     47.41 o 
  -8   6   3      448.73      534.83    127.49 o 
  -7   6   3     1920.51     2069.10    149.84 o 
  -6   6   3     7282.03     7429.87    253.65 o 
  -5   6   3      447.87      438.63     67.66 o 
  -4   6   3     2285.09     2373.24    159.35 o 
  -3   6   3      608.61      595.81     73.48 o 
  -2   6   3      247.77      213.46     46.37 o 
  -1   6   3     3933.44     3454.91    359.87 o 
   0   6   3     2794.28     2415.80    198.37 o 
   1   6   3     2559.79     2791.71    284.23 o 
   2   6   3     8354.72     7724.60    299.67 o 
   3   6   3    14951.49    14912.28    538.17 o 
   4   6   3      740.58      854.14    100.93 o 
   5   6   3     3788.41     4244.53    197.28 o 
   6   6   3     1915.35     2042.38    126.87 o 
   7   6   3      163.71      182.95     56.84 o 
   8   6   3       85.14      121.91     69.80 o 
   9   6   3     1909.59     2319.14    272.81 o 
  10   6   3     2451.33     2491.57    194.75 o 
  11   6   3     1415.26     1570.15    205.92 o 
  12   6   3      314.47      643.00    156.39 o 
  13   6   3       64.67      153.17    123.04 o 
  14   6   3      641.59      539.96    162.27 o 
  15   6   3      672.20     1113.06    297.95 o 
  16   6   3      153.57      474.21    267.97 o 
 -17   7   3      520.19      385.93    178.70 o 
 -16   7   3     1659.85     1788.68    415.57 o 
 -15   7   3       41.23       33.42    134.29 o 
 -14   7   3     2482.02     2772.77    286.37 o 
 -13   7   3        2.75      -54.03    111.24 o 
 -12   7   3     4444.86     4733.49    287.87 o 
 -11   7   3       98.75       17.15    124.37 o 
 -10   7   3     4248.03     3971.54    463.89 o 
  -9   7   3        8.23       32.83     70.66 o 
  -8   7   3      293.30      333.88     63.90 o 
  -7   7   3      667.13      800.32     84.11 o 
  -6   7   3     1846.45     2075.97    140.63 o 
  -5   7   3     6342.71     6478.63    316.00 o 
  -4   7   3      971.97     1147.41     97.62 o 
  -3   7   3     6220.54     6457.30    282.94 o 
  -2   7   3      790.08      928.07     95.03 o 
  -1   7   3     6836.58     6872.20    277.90 o 
   0   7   3      931.71     1007.21    134.31 o 
   1   7   3    14905.12    16095.13    733.49 o 
   2   7   3      179.70      197.58     42.70 o 
   3   7   3     5434.86     5682.36    222.64 o 
   4   7   3     1715.46     2004.37    239.52 o 
   5   7   3     2147.16     2214.76    170.33 o 
   6   7   3     1671.35     1719.24    122.13 o 
   7   7   3     1770.52     1836.24    144.34 o 
   8   7   3     1583.00     1679.59    152.44 o 
   9   7   3      511.97      553.99    100.57 o 
  10   7   3     3360.33     3514.12    330.48 o 
  11   7   3      996.04      791.90    257.13 o 
  12   7   3     2805.83     2699.23    375.77 o 
  13   7   3      140.57      372.37    215.67 o 
  14   7   3     1971.30     2282.03    375.34 o 
  15   7   3      140.65      461.74    258.22 o 
 -16   8   3      229.57      512.44    253.84 o 
 -15   8   3      840.27      982.52    187.57 o 
 -14   8   3      486.87      498.75    159.84 o 
 -13   8   3     2303.26     2543.00    331.45 o 
 -12   8   3       61.48       75.40     90.40 o 
 -11   8   3      199.89      180.89     92.81 o 
 -10   8   3      577.92      508.45    106.90 o 
  -9   8   3      198.30      135.81     83.91 o 
  -8   8   3        8.75      104.20     56.50 o 
  -7   8   3       19.37       21.43    103.12 o 
  -6   8   3      224.94      263.32    138.62 o 
  -5   8   3     1268.68     1283.12    113.54 o 
  -4   8   3     1257.34     1319.07    110.97 o 
  -3   8   3        1.64       -3.19     44.33 o 
  -2   8   3     3313.57     3050.54    155.87 o 
  -1   8   3    13268.48    12442.05    619.41 o 
   0   8   3       40.99       67.22    137.87 o 
   1   8   3      132.57      129.45     89.19 o 
   2   8   3      290.02      463.09    101.26 o 
   3   8   3     1190.12     1237.07    285.17 o 
   4   8   3     4165.59     4470.82    271.23 o 
   5   8   3       56.67      159.33     65.50 o 
   6   8   3     1012.07      888.52    116.04 o 
   7   8   3     5066.23     5330.52    279.91 o 
   8   8   3      231.43       72.54     91.85 o 
   9   8   3     3388.41     4112.73    321.71 o 
  10   8   3      651.72      849.02    227.37 o 
  11   8   3       90.52      122.57    180.32 o 
  12   8   3      112.70      281.03    215.76 o 
  13   8   3     1736.75     1726.06    336.31 o 
  14   8   3        2.52      -69.88    218.35 o 
 -15   9   3      430.38      390.61    254.26 o 
 -14   9   3     1002.89     1112.04    276.76 o 
 -13   9   3       41.86       15.01    122.29 o 
 -12   9   3      743.08      524.01    146.95 o 
 -11   9   3      203.64      185.22    125.45 o 
 -10   9   3     1454.04     1726.69    172.69 o 
  -9   9   3     1102.46      933.07    132.43 o 
  -8   9   3      920.47     1101.65    218.57 o 
  -7   9   3     9223.38     8764.16    315.64 o 
  -6   9   3      159.07      157.60     65.57 o 
  -5   9   3     4661.16     4547.24    220.24 o 
  -4   9   3     1707.26     1803.82    134.27 o 
  -3   9   3      423.11      475.81     97.41 o 
  -2   9   3     3651.59     3688.61    257.13 o 
  -1   9   3      777.17      793.85    119.19 o 
   0   9   3     8477.66     8108.33    368.98 o 
   1   9   3     4917.91     5142.11    296.07 o 
   2   9   3     1183.43     1357.96    198.94 o 
   3   9   3     2600.21     2615.60    211.72 o 
   4   9   3     2818.31     2536.24    329.10 o 
   5   9   3      142.56      201.51     76.69 o 
   6   9   3      464.30      636.26    108.04 o 
   7   9   3     1222.41     1516.34    149.63 o 
   8   9   3      143.71      152.53    114.57 o 
   9   9   3     7842.31     8086.11    756.43 o 
  10   9   3     3949.17     4304.69    360.52 o 
  11   9   3     1502.99     1559.87    231.11 o 
  12   9   3     3698.41     3660.76    463.55 o 
  13   9   3      268.32      918.51    440.65 o 
  14   9   3      751.31      833.19    396.17 o 
 -14  10   3      192.85      328.31    207.74 o 
 -13  10   3     2220.59     2007.14    249.41 o 
 -12  10   3      134.80      325.70    138.06 o 
 -11  10   3     4534.09     4502.35    354.50 o 
 -10  10   3      222.04      200.42    140.29 o 
  -9  10   3     9050.22     9315.57    504.29 o 
  -8  10   3      141.17       48.44    101.19 o 
  -7  10   3     9430.82     9240.94    476.87 o 
  -6  10   3     7068.09     6372.16    548.76 o 
  -5  10   3     2359.67     2329.76    226.36 o 
  -4  10   3     5780.19     5946.58    322.79 o 
  -3  10   3     1726.74     2116.20    232.75 o 
  -2  10   3     7798.19     7470.99    369.46 o 
  -1  10   3     2424.37     2421.49    293.11 o 
   0  10   3    23890.99    23652.71    882.22 o 
   1  10   3        8.55        0.80     79.45 o 
   2  10   3    16741.16    15709.44    629.11 o 
   3  10   3     3258.54     3728.08    266.07 o 
   4  10   3     9675.82     8917.60    423.20 o 
   5  10   3     2416.92     2372.50    194.31 o 
   6  10   3     1568.09     1363.12    155.49 o 
   7  10   3     1260.38     1242.26    187.56 o 
   8  10   3     2667.53     2534.52    626.97 o 
   9  10   3     2795.79     3015.11    292.84 o 
  10  10   3     1261.65     1436.63    223.17 o 
  11  10   3     3634.10     3404.71    718.88 o 
  12  10   3       10.66      305.93    240.17 o 
  13  10   3     1132.52      826.08    288.02 o 
 -13  11   3       41.07      189.66    190.06 o 
 -12  11   3     2349.79     2105.48    713.82 o 
 -11  11   3       38.44      110.38    175.92 o 
 -10  11   3      993.88     1205.56    252.28 o 
  -9  11   3      306.35      596.39    191.36 o 
  -8  11   3      954.35      592.77    217.71 o 
  -7  11   3       51.06      217.05    113.08 o 
  -6  11   3     4138.89     4582.40    390.18 o 
  -5  11   3     2173.94     2211.30    583.35 o 
  -4  11   3     2949.67     2508.94    456.69 o 
  -3  11   3     4806.49     5083.44    419.04 o 
  -2  11   3      102.64      -16.93    120.04 o 
  -1  11   3      757.36      961.54    201.41 o 
   0  11   3       36.25      -30.61    132.38 o 
   1  11   3     1996.43     1844.24    186.58 o 
   2  11   3      251.35      314.32    103.70 o 
   3  11   3     2966.51     2810.85    240.52 o 
   4  11   3        5.38        2.81    232.90 o 
   5  11   3     3436.68     3594.17    253.44 o 
   6  11   3      706.91      623.01    127.03 o 
   7  11   3      283.90       97.58    198.63 o 
   8  11   3     2643.80     2862.69    287.53 o 
   9  11   3      130.96      203.81    138.73 o 
  10  11   3     1849.96     2004.09    431.14 o 
  11  11   3      116.74       59.93    150.82 o 
  12  11   3      204.63      256.05    157.24 o 
 -12  12   3      177.44      118.47    198.86 o 
 -11  12   3      253.43      512.08    339.15 o 
 -10  12   3      216.02      350.15    199.69 o 
  -9  12   3     3998.90     3699.55    428.23 o 
  -8  12   3      527.81      617.45    200.90 o 
  -7  12   3      677.41      682.33    185.77 o 
  -6  12   3     1754.07     1799.14    254.47 o 
  -5  12   3      202.68       72.47    129.77 o 
  -4  12   3      336.45      158.74    201.36 o 
  -3  12   3      258.41      230.56    163.51 o 
  -2  12   3       41.13      244.37    157.02 o 
  -1  12   3     3819.45     3665.72    385.72 o 
   0  12   3     2338.89     2262.74    300.54 o 
   1  12   3      792.15      921.10    209.12 o 
   2  12   3     1645.17     1412.00    265.38 o 
   3  12   3     5890.00     5956.39    474.94 o 
   4  12   3       33.97      -30.07    129.62 o 
   5  12   3      919.86      956.49    175.41 o 
   6  12   3      966.91     1097.95    191.14 o 
   7  12   3       31.16      -56.65    153.99 o 
   8  12   3       16.70     -112.00    161.96 o 
   9  12   3      139.78      172.30    173.07 o 
  10  12   3       54.17      319.14    200.51 o 
 -10  13   3     1266.68     1272.55    411.51 o 
  -9  13   3      567.55      405.74    200.40 o 
  -8  13   3     3656.67     3771.78    711.40 o 
  -7  13   3     2760.84     2737.17    418.52 o 
  -6  13   3       22.28       94.16    147.51 o 
  -5  13   3     1301.62     1125.26    225.51 o 
  -4  13   3        6.39       72.25    234.85 o 
  -3  13   3       58.67      217.80    162.60 o 
  -2  13   3     1188.64     1518.47    263.17 o 
  -1  13   3      261.59      327.50    170.45 o 
   0  13   3      622.27      691.52    201.70 o 
   1  13   3     4456.87     3548.65    389.48 o 
   2  13   3      769.76      810.62    213.43 o 
   3  13   3     2814.33     1952.88    328.95 o 
   4  13   3     1604.09     1759.66    273.89 o 
   5  13   3       14.85      -79.94    119.82 o 
   6  13   3       19.03       64.76    162.38 o 
   7  13   3     1275.98      908.72    264.84 o 
   8  13   3      755.51      290.98    218.46 o 
   9  13   3      916.18     1066.64    268.29 o 
  -8  14   3       56.62       89.39    187.96 o 
  -7  14   3     1264.90     1456.70    399.05 o 
  -6  14   3      142.36      141.75    149.12 o 
  -5  14   3      236.61      188.04    158.20 o 
  -4  14   3       58.70      225.28    177.09 o 
  -3  14   3      129.00      -50.44    164.95 o 
  -2  14   3        1.08       33.56    171.59 o 
  -1  14   3       29.05       25.85    172.25 o 
   0  14   3      102.19       97.78    173.13 o 
   1  14   3      288.02      322.39    294.13 o 
   2  14   3      139.58       43.41    179.62 o 
   3  14   3      498.96      261.32    293.43 o 
   4  14   3        7.08      394.29    185.23 o 
   5  14   3      395.10      354.81    157.65 o 
   6  14   3       10.63      -46.33    243.03 o 
   7  14   3      408.93      779.16    243.61 o 
  -5  15   3      734.36     1019.69    243.79 o 
  -4  15   3        8.47     -129.85    236.72 o 
  -3  15   3       11.68      -84.56    296.85 o 
  -2  15   3     1313.99     1509.76    299.76 o 
  -1  15   3     2263.05     2346.02    372.38 o 
   0  15   3      359.30      700.08    233.42 o 
   1  15   3     4041.98     4045.58    449.00 o 
   2  15   3       22.78      119.23    215.09 o 
   3  15   3     1307.92     1480.42    299.45 o 
 -19   0   4       15.17      135.79    188.12 o 
 -18   0   4      956.14     1057.10    254.21 o 
 -17   0   4      712.76      538.23    443.06 o 
 -16   0   4     2688.85     3088.38    675.65 o 
 -15   0   4       26.53      -80.79    131.62 o 
 -14   0   4     5430.83     5368.48   1340.63 o 
 -13   0   4     2010.97     2199.77    295.33 o 
 -12   0   4     4904.41     5213.68    440.54 o 
 -11   0   4     9059.77     9943.82   1069.33 o 
 -10   0   4     3671.01     3889.11    214.57 o 
  -9   0   4     1094.59     1422.90    119.68 o 
  -8   0   4    27468.97    27699.21    987.55 o 
  -7   0   4    20947.84    22686.08   1835.41 o 
  -6   0   4    16742.78    16466.10    596.12 o 
  -5   0   4    68012.56    69117.70   2496.42 o 
  -4   0   4      616.45      497.13    188.97 o 
  -3   0   4    44525.87    44896.59   1580.23 o 
  -2   0   4    14283.05    15995.66    669.26 o 
  -1   0   4    17190.35    18446.52    635.77 o 
   0   0   4    25658.84    28433.94    967.61 o 
   1   0   4      585.46      590.81     64.14 o 
   2   0   4      810.15      703.15     74.87 o 
   3   0   4    28472.41    26684.41    933.17 o 
   4   0   4    18239.87    17177.24    624.66 o 
   5   0   4     4940.95     4578.49    350.44 o 
   6   0   4    37007.01    34391.85   1542.01 o 
   7   0   4     3293.33     3091.30    389.08 o 
   8   0   4     8879.53     9483.47    558.22 o 
   9   0   4      236.47      141.54    112.00 o 
  10   0   4     1691.13     1617.26    414.94 o 
  11   0   4      821.78      653.82    169.34 o 
  12   0   4      961.76     1059.21    224.98 o 
  13   0   4       36.54      -15.27    123.59 o 
  14   0   4     6023.74     6577.83    741.24 o 
  15   0   4      946.32      695.79    231.66 o 
  16   0   4      944.90      839.61    482.09 o 
  17   0   4     1088.47      697.96    456.30 o 
 -19   1   4      749.49      975.19    191.54 o 
 -18   1   4       59.91      181.42    128.19 o 
 -17   1   4     1845.97     1396.97    195.98 o 
 -16   1   4       17.01       51.23    102.37 o 
 -15   1   4     3077.69     2484.84    239.39 o 
 -14   1   4      689.44      911.98    151.15 o 
 -13   1   4     1703.43     1552.41    179.03 o 
 -12   1   4     4764.75     4240.51    290.95 o 
 -11   1   4      860.59      988.18    127.74 o 
 -10   1   4     3333.80     3302.04    176.24 o 
  -9   1   4     1855.71     2166.38    100.42 o 
  -8   1   4     1626.97     1903.92    146.86 o 
  -7   1   4     4651.50     4610.10    156.53 o 
  -6   1   4     7847.62     8130.70    233.67 o 
  -5   1   4     3702.70     3780.75    123.71 o 
  -4   1   4    19756.00    19714.17    527.23 o 
  -3   1   4     7181.28     7133.81    208.74 o 
  -2   1   4      126.96      144.20     29.76 o 
  -1   1   4    12536.06    12619.71    378.01 o 
   0   1   4     9112.69    10555.32    271.31 o 
   1   1   4    11385.99    13079.35    333.97 o 
   2   1   4    22664.67    22332.93    552.93 o 
   3   1   4     6224.23     6623.82    316.41 o 
   4   1   4    16539.83    16102.14    468.50 o 
   5   1   4    13076.58    11851.48    360.69 o 
   6   1   4     3974.19     4171.76    370.68 o 
   7   1   4     6162.94     6233.46    300.15 o 
   8   1   4      221.37      242.79     80.81 o 
   9   1   4     2182.30     1842.91    190.64 o 
  10   1   4      176.43      212.52     89.18 o 
  11   1   4     1163.85      973.95    148.05 o 
  12   1   4      572.25      794.37    141.61 o 
  13   1   4     3174.64     3255.08    274.26 o 
  14   1   4      353.65      448.06    133.51 o 
  15   1   4     1483.81     1411.43    201.78 o 
  16   1   4     1138.60      959.26    189.32 o 
  17   1   4      381.27      352.03    144.04 o 
 -19   2   4       75.96      176.84    153.06 o 
 -18   2   4      100.90      353.62    148.92 o 
 -17   2   4      243.60      210.68    134.80 o 
 -16   2   4      318.15      151.17    121.32 o 
 -15   2   4       48.61       88.80    111.13 o 
 -14   2   4     1483.70     1381.36    179.81 o 
 -13   2   4       60.12      192.42     98.13 o 
 -12   2   4      380.73      375.50    123.90 o 
 -11   2   4      141.38      197.54     64.48 o 
 -10   2   4      441.70      496.42     75.91 o 
  -9   2   4      148.22      280.85     64.66 o 
  -8   2   4      186.38      270.14     53.96 o 
  -7   2   4     3762.62     3963.22    351.74 o 
  -6   2   4     4559.69     4659.84    250.33 o 
  -5   2   4     4172.22     4148.43    144.83 o 
  -4   2   4       71.41      102.89     31.19 o 
  -3   2   4     2393.49     2371.86    109.51 o 
  -2   2   4     5243.16     5494.27    187.12 o 
  -1   2   4      115.66      160.46     38.95 o 
   0   2   4    28603.16    31533.65   1036.14 o 
   1   2   4     5818.86     6121.13    210.96 o 
   2   2   4     2826.94     3119.61    155.45 o 
   3   2   4      925.05      864.87    125.02 o 
   4   2   4    11480.04    12158.71    383.97 o 
   5   2   4     1186.56     1524.13    166.78 o 
   6   2   4    10716.23    10481.39    335.08 o 
   7   2   4     1392.77     1710.04    144.02 o 
   8   2   4     6327.02     6525.95    320.65 o 
   9   2   4      346.01      373.67     96.97 o 
  10   2   4      198.67      322.44     94.15 o 
  11   2   4       84.95      139.96     92.31 o 
  12   2   4        2.75       47.35     90.64 o 
  13   2   4     1056.51      795.65    151.44 o 
  14   2   4      281.40      337.58    122.68 o 
  15   2   4      966.08      841.54    212.25 o 
  16   2   4       97.87      236.11    129.00 o 
  17   2   4     1384.57     1461.36    397.49 o 
 -18   3   4      311.71      261.08    144.56 o 
 -17   3   4     1643.69     1385.78    211.14 o 
 -16   3   4      109.61      117.97    126.84 o 
 -15   3   4     4260.14     4047.54    572.67 o 
 -14   3   4      862.68      885.90    152.34 o 
 -13   3   4     2897.15     2464.40    222.21 o 
 -12   3   4     3873.88     3771.89    267.66 o 
 -11   3   4      701.56      834.40    101.23 o 
 -10   3   4      572.03      581.95     82.59 o 
  -9   3   4       65.93      130.83     55.67 o 
  -8   3   4     2357.83     2832.34    166.88 o 
  -7   3   4     1253.83     1101.20     97.86 o 
  -6   3   4     2828.77     2541.19    142.28 o 
  -5   3   4      770.96     1137.55     89.52 o 
  -4   3   4    24311.74    23847.92    813.84 o 
  -3   3   4    29375.24    30608.76   1020.16 o 
  -2   3   4    21718.88    24623.11    825.07 o 
  -1   3   4      841.81      839.02    107.57 o 
   0   3   4       19.93       61.11     15.67 o 
   1   3   4     9843.34     9720.30    351.53 o 
   2   3   4    23453.16    23772.71    716.49 o 
   3   3   4      916.80     1004.58     81.76 o 
   4   3   4    12084.73    11025.24    345.51 o 
   5   3   4    10743.40    10179.45    342.55 o 
   6   3   4      795.13     1362.31    186.61 o 
   7   3   4     9288.56     9153.78    319.93 o 
   8   3   4      594.70      504.64     69.99 o 
   9   3   4     3863.67     3885.14    279.43 o 
  10   3   4        8.84       56.97     57.49 o 
  11   3   4      129.19      242.91    159.70 o 
  12   3   4       50.91      -14.89     95.27 o 
  13   3   4     7497.97     6802.70    798.64 o 
  14   3   4     4728.20     3957.22    573.15 o 
  15   3   4     1444.29     1168.70    291.67 o 
  16   3   4     4781.57     4467.36    828.57 o 
 -18   4   4      606.62      426.31    184.83 o 
 -17   4   4      231.79      361.08    152.94 o 
 -16   4   4      112.13      216.16    139.38 o 
 -15   4   4      696.13      788.48    169.24 o 
 -14   4   4      974.86      896.78    171.84 o 
 -13   4   4      476.53      439.15    128.52 o 
 -12   4   4       44.57       51.63     81.06 o 
 -11   4   4       77.08       81.40     68.37 o 
 -10   4   4       35.15       49.47     62.48 o 
  -9   4   4     6943.88     7019.09    286.79 o 
  -8   4   4     5191.71     5313.49    279.46 o 
  -7   4   4       13.81      -17.18     43.91 o 
  -6   4   4     1537.60     1230.40    110.45 o 
  -5   4   4     6092.74     5263.14    268.94 o 
  -4   4   4      860.46      874.65     87.17 o 
  -3   4   4     4870.96     4888.71    207.22 o 
  -2   4   4    21749.41    21275.24    723.60 o 
  -1   4   4      614.72      562.00     90.99 o 
   0   4   4       45.15       44.15     47.30 o 
   1   4   4     2011.25     2196.39    339.23 o 
   2   4   4     1917.34     2337.75    117.48 o 
   3   4   4      757.33      568.43     62.19 o 
   4   4   4    11209.91    11565.24    388.68 o 
   5   4   4        6.80        3.29     41.46 o 
   6   4   4     7441.07     7459.82    446.39 o 
   7   4   4    11410.49    10233.88    932.81 o 
   8   4   4      413.37      498.47     75.40 o 
   9   4   4     8325.53     7944.75    321.08 o 
  10   4   4      754.16      854.26    108.50 o 
  11   4   4       58.19      197.18    101.96 o 
  12   4   4      668.56      352.05    213.03 o 
  13   4   4       49.23       44.10    109.77 o 
  14   4   4       32.06       83.39    118.95 o 
  15   4   4      395.54      320.54    215.60 o 
  16   4   4      112.03      156.99    147.34 o 
 -18   5   4       82.77      273.13    165.12 o 
 -17   5   4     1794.72     1532.90    330.13 o 
 -16   5   4        0.57      147.01    144.08 o 
 -15   5   4     3399.11     3500.62    378.89 o 
 -14   5   4      172.57       60.57    110.99 o 
 -13   5   4     2864.61     2900.56    324.76 o 
 -12   5   4       39.57       29.10     73.84 o 
 -11   5   4     6256.93     6326.40    305.82 o 
 -10   5   4     1685.03     1882.84    157.82 o 
  -9   5   4     4790.73     5236.08    281.36 o 
  -8   5   4     7534.87     7584.26    307.83 o 
  -7   5   4     5536.24     6022.52    253.37 o 
  -6   5   4    10040.44    10348.40    367.12 o 
  -5   5   4     2333.68     2619.01    168.77 o 
  -4   5   4     8845.42     9502.93    462.92 o 
  -3   5   4     5339.69     5238.64    225.30 o 
  -2   5   4    22420.38    23034.36    783.30 o 
  -1   5   4      584.62      785.50    106.90 o 
   0   5   4     4267.95     3598.99    238.41 o 
   1   5   4     5785.28     5375.75    447.11 o 
   2   5   4     2502.28     2225.42    123.16 o 
   3   5   4     5292.90     5198.60    209.61 o 
   4   5   4     1008.29     1019.12     91.59 o 
   5   5   4     6458.03     6800.18    319.87 o 
   6   5   4      451.55      460.93     72.81 o 
   7   5   4     8275.79     8521.17    328.41 o 
   8   5   4        4.40      -23.13     74.75 o 
   9   5   4     8044.46     8429.55    642.11 o 
  10   5   4     1377.93     1244.00    140.44 o 
  11   5   4     1592.13     1532.68    256.13 o 
  12   5   4      137.01      264.92    127.88 o 
  13   5   4      293.36      261.42    146.64 o 
  14   5   4       38.76       87.91    125.01 o 
  15   5   4      359.80      315.21    175.83 o 
  16   5   4      233.32      499.69    174.19 o 
 -17   6   4      740.57      402.98    169.30 o 
 -16   6   4     4038.61     4309.98    436.14 o 
 -15   6   4       77.73      247.81    143.26 o 
 -14   6   4     8109.74     8024.50    554.20 o 
 -13   6   4      933.28     1249.61    189.80 o 
 -12   6   4     3732.86     3537.11    288.41 o 
 -11   6   4     1328.67     1427.97    173.69 o 
 -10   6   4     2976.94     2897.62    203.87 o 
  -9   6   4     2886.58     3110.66    157.85 o 
  -8   6   4     9518.07     9394.57    312.58 o 
  -7   6   4    11573.14    11724.99    430.08 o 
  -6   6   4    11516.81    11230.01    399.99 o 
  -5   6   4    30862.10    29628.84   1023.82 o 
  -4   6   4      533.30      770.87    147.30 o 
  -3   6   4    44642.40    44960.73   1495.07 o 
  -2   6   4     3289.39     3129.75    162.78 o 
  -1   6   4    21807.10    22748.85    984.97 o 
   0   6   4      362.25      589.61    106.80 o 
   1   6   4     7939.44     8300.39    423.10 o 
   2   6   4     2308.78     2290.61    203.58 o 
   3   6   4    22650.91    22467.87    783.58 o 
   4   6   4    12954.85    12870.51    436.22 o 
   5   6   4     9560.18     9093.35    418.38 o 
   6   6   4    18567.12    18723.04    616.88 o 
   7   6   4      850.24      876.77     89.26 o 
   8   6   4     4327.77     4326.01    246.88 o 
   9   6   4       19.96      133.51     88.16 o 
  10   6   4     3156.96     2992.10    360.54 o 
  11   6   4       46.38      109.40     77.53 o 
  12   6   4     4133.21     3799.42    323.89 o 
  13   6   4       80.29      178.50    131.87 o 
  14   6   4     3534.32     3679.61    484.73 o 
  15   6   4      953.48      986.90    307.59 o 
 -17   7   4      706.81      931.93    232.91 o 
 -16   7   4       48.15      182.11    168.69 o 
 -15   7   4     1496.77     1756.81    271.54 o 
 -14   7   4      549.69      777.50    167.08 o 
 -13   7   4     2366.19     2472.41    208.05 o 
 -12   7   4     3047.38     3226.04    234.81 o 
 -11   7   4      562.32      662.19    121.13 o 
 -10   7   4      404.65      413.68     99.07 o 
  -9   7   4      436.15      690.47    107.88 o 
  -8   7   4     1925.73     2029.48    137.44 o 
  -7   7   4     2378.49     2667.34    153.33 o 
  -6   7   4     2750.43     2833.23    168.03 o 
  -5   7   4      208.05      347.03    111.31 o 
  -4   7   4     5506.40     5453.41    706.50 o 
  -3   7   4     4675.88     4701.43    230.95 o 
  -2   7   4      198.08      303.93     49.81 o 
  -1   7   4      235.39       70.90     66.10 o 
   0   7   4     1258.92     1294.65    165.91 o 
   1   7   4    16425.65    16363.32    753.15 o 
   2   7   4     7173.00     7501.72    405.20 o 
   3   7   4      579.20      629.97     75.50 o 
   4   7   4    16836.74    16981.83    561.96 o 
   5   7   4     3218.48     3342.56    183.47 o 
   6   7   4       65.41      100.34     64.51 o 
   7   7   4      307.70      418.89     84.24 o 
   8   7   4       47.42      143.41    101.76 o 
   9   7   4      192.88      240.72    111.44 o 
  10   7   4      209.00      288.19    123.04 o 
  11   7   4      514.84      395.08    129.07 o 
  12   7   4     1710.08     1309.91    290.82 o 
  13   7   4     2665.84     2833.92    417.57 o 
  14   7   4      139.12      201.88    242.94 o 
  15   7   4      550.71      326.13    242.35 o 
 -16   8   4      879.92      799.96    280.76 o 
 -15   8   4      333.98      313.32    155.38 o 
 -14   8   4      110.64       60.19    127.06 o 
 -13   8   4       50.99      172.33    103.91 o 
 -12   8   4      235.44      324.62    102.52 o 
 -11   8   4     1102.29      936.39    136.28 o 
 -10   8   4     1002.69     1210.43    177.38 o 
  -9   8   4     5651.98     5372.82    239.29 o 
  -8   8   4       22.43       53.51     53.14 o 
  -7   8   4     2845.87     3123.84    273.60 o 
  -6   8   4     1886.10     1988.76    142.69 o 
  -5   8   4      575.18      437.63     73.02 o 
  -4   8   4        3.85       60.51     51.19 o 
  -3   8   4     1606.58     1707.77    129.39 o 
  -2   8   4      699.18      649.05     68.70 o 
  -1   8   4     6213.86     5303.32    335.51 o 
   0   8   4      138.00       83.85     75.87 o 
   1   8   4     1289.17     1430.21    176.25 o 
   2   8   4     2882.11     2809.50    252.43 o 
   3   8   4      106.04       -4.20     70.10 o 
   4   8   4      325.27      278.05     74.60 o 
   5   8   4      138.96      199.57     78.21 o 
   6   8   4       27.52       14.63     66.51 o 
   7   8   4     2428.46     2710.00    195.48 o 
   8   8   4     4950.63     4647.57    343.12 o 
   9   8   4      153.76      -67.99    105.06 o 
  10   8   4     4107.60     3988.59    368.83 o 
  11   8   4     1461.78     1598.17    303.01 o 
  12   8   4      125.60      -98.17    181.39 o 
  13   8   4     1117.69     1203.81    324.34 o 
  14   8   4      160.53      527.92    255.48 o 
 -15   9   4     1706.07     1972.84    357.00 o 
 -14   9   4      243.40      253.45    213.57 o 
 -13   9   4     1110.62      910.78    170.19 o 
 -12   9   4      413.64      430.90    112.24 o 
 -11   9   4     1629.34     1671.50    174.44 o 
 -10   9   4      187.32      292.00     93.14 o 
  -9   9   4     2139.95     2075.49    230.54 o 
  -8   9   4     2225.52     2285.85    154.88 o 
  -7   9   4      648.09      735.31    233.28 o 
  -6   9   4     6125.11     6326.95    274.48 o 
  -5   9   4     1546.81     1763.03    143.76 o 
  -4   9   4     4621.45     4868.59    425.69 o 
  -3   9   4       93.22      167.76     86.75 o 
  -2   9   4     1578.10     1685.93    253.23 o 
  -1   9   4     2297.77     2595.80    687.02 o 
   0   9   4      268.43      294.53     95.03 o 
   1   9   4      856.17      877.13    233.68 o 
   2   9   4     1654.71     1830.41    176.51 o 
   3   9   4     4946.94     5157.59    958.09 o 
   4   9   4      638.46      699.59    209.85 o 
   5   9   4     4565.63     4400.58    258.79 o 
   6   9   4       39.56      118.93     86.62 o 
   7   9   4     5746.85     5555.33    302.45 o 
   8   9   4     1437.42     1482.47    509.82 o 
   9   9   4     1486.63     1289.33    197.63 o 
  10   9   4      778.96      813.73    177.84 o 
  11   9   4     3792.53     2952.23    569.40 o 
  12   9   4      398.47      389.54    232.30 o 
  13   9   4     1123.17     1211.24    530.15 o 
 -14  10   4        6.64      356.19    205.08 o 
 -13  10   4      444.35      418.81    142.96 o 
 -12  10   4      502.42      645.95    154.27 o 
 -11  10   4       38.29      249.30    165.69 o 
 -10  10   4      121.32      153.54    154.13 o 
  -9  10   4      418.93      485.14    170.84 o 
  -8  10   4     1385.36     1501.33    184.95 o 
  -7  10   4       68.08      185.06     88.15 o 
  -6  10   4     3377.14     3294.68    248.63 o 
  -5  10   4     5903.82     5906.75    623.38 o 
  -4  10   4      171.33      102.86     84.56 o 
  -3  10   4      133.19        4.64     81.10 o 
  -2  10   4     1050.58     1162.82    179.47 o 
  -1  10   4     3920.52     4114.67    279.39 o 
   0  10   4        7.05        9.77     98.61 o 
   1  10   4      701.53      734.27    129.25 o 
   2  10   4     1032.47     1019.87    143.10 o 
   3  10   4     1951.63     1897.79    249.42 o 
   4  10   4     1829.96     1853.31    191.26 o 
   5  10   4       63.74       65.11     94.49 o 
   6  10   4     1883.38     1883.11    182.39 o 
   7  10   4     2795.73     3242.71    296.87 o 
   8  10   4      998.55      876.45    176.81 o 
   9  10   4      402.20      471.62    153.08 o 
  10  10   4      782.55      872.93    341.33 o 
  11  10   4       39.68      -90.29    135.12 o 
  12  10   4       42.72      301.26    246.40 o 
 -13  11   4     1263.15     1484.55    287.58 o 
 -12  11   4      199.17      423.08    192.45 o 
 -11  11   4     5701.07     5609.32    528.75 o 
 -10  11   4     2054.69     1628.84    282.48 o 
  -9  11   4     3104.55     2698.38    353.73 o 
  -8  11   4     7882.91     8704.46    473.82 o 
  -7  11   4      185.03      183.58    119.13 o 
  -6  11   4     2633.54     2870.85    390.33 o 
  -5  11   4       48.15       13.59    115.12 o 
  -4  11   4     1367.37     1446.92    227.98 o 
  -3  11   4       28.78      -62.53    124.10 o 
  -2  11   4    15105.27    13593.76    575.53 o 
  -1  11   4      219.87      203.08    115.52 o 
   0  11   4    23899.93    21735.33    839.21 o 
   1  11   4     7985.09     7085.23   1229.63 o 
   2  11   4      963.74      895.90    267.95 o 
   3  11   4     2843.53     2735.90    240.82 o 
   4  11   4       18.66       36.88     96.13 o 
   5  11   4      251.49      311.43    100.45 o 
   6  11   4      810.82      930.34    190.06 o 
   7  11   4     2408.05     2369.98    265.64 o 
   8  11   4      722.01      768.40    173.37 o 
   9  11   4     2388.57     2270.86    269.71 o 
  10  11   4      388.21      612.05    179.32 o 
  11  11   4     1326.67     1397.34    225.11 o 
 -12  12   4     1864.16     2210.58    343.82 o 
 -11  12   4      199.69       90.52    205.92 o 
 -10  12   4     1079.18     1034.93    261.03 o 
  -9  12   4     1218.67     1209.75    279.87 o 
  -8  12   4       48.15       -6.91    390.87 o 
  -7  12   4     1856.81     1811.61    259.10 o 
  -6  12   4        5.59      -19.43    123.22 o 
  -5  12   4     1522.70     1649.94    247.39 o 
  -4  12   4       48.86      -15.39    154.15 o 
  -3  12   4      189.14      268.06    181.65 o 
  -2  12   4      968.24      850.93    199.15 o 
  -1  12   4     3971.59     3415.88    669.65 o 
   0  12   4     1923.04     2197.59    293.95 o 
   1  12   4     5340.30     4810.32    435.63 o 
   2  12   4      349.38      494.70    189.87 o 
   3  12   4     1118.41      815.30    190.82 o 
   4  12   4     1045.84     1102.78    218.01 o 
   5  12   4      125.52       85.47    113.22 o 
   6  12   4     1493.19     1521.69    216.84 o 
   7  12   4     1123.20     1122.61    191.82 o 
   8  12   4     1637.96     1955.97    248.65 o 
   9  12   4        8.25       99.89    147.54 o 
  10  12   4     2146.56     2718.49    312.87 o 
 -10  13   4        7.71      -33.71    174.95 o 
  -9  13   4       85.30     -163.72    157.43 o 
  -8  13   4       74.92       95.12    176.82 o 
  -7  13   4      528.54      553.44    180.70 o 
  -6  13   4       22.91       13.66    151.53 o 
  -5  13   4        1.14     -181.24    275.59 o 
  -4  13   4       36.08       58.10    158.30 o 
  -3  13   4       21.66       55.08    229.09 o 
  -2  13   4      311.05      290.30    179.91 o 
  -1  13   4       46.70       91.66    167.24 o 
   0  13   4     1315.15     1809.30    300.46 o 
   1  13   4     1237.39     1202.89    316.40 o 
   2  13   4      108.59      306.76    177.40 o 
   3  13   4      208.39      544.21    179.40 o 
   4  13   4      571.50      829.48    213.58 o 
   5  13   4      319.92      285.62    142.84 o 
   6  13   4       22.59      -13.28    159.17 o 
   7  13   4       50.35      -74.74    227.92 o 
   8  13   4       41.22       27.89    192.65 o 
  -8  14   4       64.89       36.60    187.88 o 
  -7  14   4     1640.51     1484.66    358.93 o 
  -6  14   4      311.42      283.75    332.92 o 
  -5  14   4       39.67      -75.04    154.34 o 
  -4  14   4       28.21      -13.37    198.08 o 
  -3  14   4      500.70      598.51    214.37 o 
  -2  14   4      339.80      325.56    209.62 o 
  -1  14   4     5075.53     4606.30    472.79 o 
   0  14   4      409.83      234.83    452.56 o 
   1  14   4     2571.95     2783.31    601.65 o 
   2  14   4     2013.22     2184.26    335.43 o 
   3  14   4      520.68      550.02    211.30 o 
   4  14   4       58.49      181.76    180.29 o 
   5  14   4      824.44      817.07    190.68 o 
   6  14   4       49.01      -33.55    216.05 o 
  -5  15   4       29.09       93.98    213.88 o 
  -4  15   4      904.86     1057.84    273.44 o 
  -3  15   4       13.71      133.64    203.07 o 
  -2  15   4     1962.69     1991.55    448.36 o 
  -1  15   4      695.67      642.05    255.46 o 
   0  15   4     3978.42     4052.01    462.05 o 
   1  15   4     3935.77     4105.85    459.50 o 
   2  15   4      365.19      416.42    222.88 o 
   3  15   4     2232.25     2308.86    345.67 o 
 -19   1   5      112.39      126.04    134.96 o 
 -18   1   5      753.11      618.22    157.42 o 
 -17   1   5      183.79      221.99    130.57 o 
 -16   1   5     2034.43     2090.28    272.73 o 
 -15   1   5     1587.75     1297.20    176.22 o 
 -14   1   5     3699.21     3377.06    263.30 o 
 -13   1   5     3342.09     3239.74    262.48 o 
 -12   1   5       68.74       83.51     81.64 o 
 -11   1   5       11.46       56.06     51.73 o 
 -10   1   5     1399.48     1400.44     99.24 o 
  -9   1   5     5074.99     5832.67    356.09 o 
  -8   1   5     4984.64     4834.08    169.04 o 
  -7   1   5    50724.55    54393.31   1310.24 o 
  -6   1   5      124.75      223.61    124.34 o 
  -5   1   5    25659.76    26518.54    875.65 o 
  -4   1   5    20746.44    20607.92    553.47 o 
  -3   1   5     7779.51     8766.36    253.62 o 
  -2   1   5    17451.31    18370.15    544.81 o 
  -1   1   5       42.27       73.78     27.56 o 
   0   1   5      689.86      682.74     48.62 o 
   1   1   5    29346.62    29671.43    723.51 o 
   2   1   5    15886.69    15771.10    408.35 o 
   3   1   5      199.49      344.88     45.89 o 
   4   1   5    47694.25    48484.19   1299.45 o 
   5   1   5     9284.34     8690.25    334.79 o 
   6   1   5     4085.35     4204.87    293.20 o 
   7   1   5     9197.09     9030.98    330.93 o 
   8   1   5       24.16       82.96     70.74 o 
   9   1   5      499.12      501.32    105.29 o 
  10   1   5     1922.85     1881.95    188.44 o 
  11   1   5     1263.27     1193.61    239.95 o 
  12   1   5     1466.16     1467.70    240.88 o 
  13   1   5     3690.74     3349.57    282.38 o 
  14   1   5       27.71      161.13    106.85 o 
  15   1   5     1082.78     1380.13    303.45 o 
  16   1   5      229.00      311.15    142.02 o 
 -19   2   5     1531.42     1622.47    263.92 o 
 -18   2   5      100.47       58.16    118.42 o 
 -17   2   5     4132.39     3598.09    615.71 o 
 -16   2   5     2487.84     2342.55    237.48 o 
 -15   2   5     3696.37     3770.68    744.67 o 
 -14   2   5     5247.19     4823.24    324.77 o 
 -13   2   5     1056.41      875.77    141.51 o 
 -12   2   5      672.78      397.04    108.35 o 
 -11   2   5      233.68      196.08     91.72 o 
 -10   2   5     1320.90     1414.31    146.99 o 
  -9   2   5      305.97      266.63     59.91 o 
  -8   2   5     2786.66     2476.61    191.00 o 
  -7   2   5     2191.83     2425.07    118.82 o 
  -6   2   5    34773.98    34473.00    911.07 o 
  -5   2   5    12986.48    12328.78    353.22 o 
  -4   2   5      501.91      592.41     61.09 o 
  -3   2   5     2237.09     2045.31    114.11 o 
  -2   2   5    12645.17    12780.26    393.76 o 
  -1   2   5     6591.85     6322.71    214.95 o 
   0   2   5     1613.11     1553.90     79.62 o 
   1   2   5     4135.29     4555.32    160.78 o 
   2   2   5    47343.03    49816.11   1318.58 o 
   3   2   5    47560.66    48844.35   1301.88 o 
   4   2   5     1858.09     2422.90    233.25 o 
   5   2   5    22624.72    22412.68    643.86 o 
   6   2   5     8122.71     8301.55    287.37 o 
   7   2   5     1068.88     1212.43    102.21 o 
   8   2   5       88.06       15.72     75.24 o 
   9   2   5     8502.51     8050.34    375.10 o 
  10   2   5      130.80      135.83     86.13 o 
  11   2   5     7961.87     7635.27    750.04 o 
  12   2   5     4163.63     3869.28    665.88 o 
  13   2   5     2611.88     2364.82    234.00 o 
  14   2   5     6277.80     5553.75    454.31 o 
  15   2   5      303.70      475.62    149.25 o 
  16   2   5     2587.03     2399.53    423.28 o 
 -19   3   5      131.84      152.56    192.34 o 
 -18   3   5      374.61      288.89    173.81 o 
 -17   3   5      538.02      577.70    209.10 o 
 -16   3   5       71.34       98.27    120.56 o 
 -15   3   5      183.74      294.01    117.97 o 
 -14   3   5      205.07      155.45    108.11 o 
 -13   3   5      276.21      269.45    111.33 o 
 -12   3   5      702.20      752.44     98.90 o 
 -11   3   5     2108.01     1980.51    147.28 o 
 -10   3   5       43.08      124.88     58.77 o 
  -9   3   5     1965.53     2182.87    266.30 o 
  -8   3   5     2029.46     2066.25    141.80 o 
  -7   3   5      117.01      115.23     49.27 o 
  -6   3   5      554.03      681.26     82.84 o 
  -5   3   5       53.93       59.50     35.47 o 
  -4   3   5     3088.22     3016.10    159.09 o 
  -3   3   5       24.19       41.72     36.49 o 
  -2   3   5      277.73      309.42     48.48 o 
  -1   3   5      123.15      160.54     58.10 o 
   0   3   5     7672.98     7725.04    290.74 o 
   1   3   5     1570.07     1499.99     90.99 o 
   2   3   5     1131.86     1424.47     95.20 o 
   3   3   5      366.47      350.36     51.49 o 
   4   3   5     2633.87     3296.80    176.94 o 
   5   3   5    11712.08    11265.41    361.32 o 
   6   3   5     4129.46     4283.61    305.81 o 
   7   3   5     2792.79     2704.21    194.95 o 
   8   3   5     5259.23     5161.01    307.45 o 
   9   3   5       18.93       63.87     73.03 o 
  10   3   5      216.74      403.83     98.33 o 
  11   3   5      154.95      246.28    103.44 o 
  12   3   5       69.85      178.37    107.78 o 
  13   3   5      156.65      -21.90     96.79 o 
  14   3   5      266.70      443.49    238.76 o 
  15   3   5      461.71      421.13    147.34 o 
  16   3   5      164.57      342.97    148.99 o 
 -18   4   5      111.60       86.70    155.26 o 
 -17   4   5     2489.76     2518.34    506.48 o 
 -16   4   5      909.40      777.80    173.65 o 
 -15   4   5     1071.41     1150.00    195.28 o 
 -14   4   5     4341.03     4044.25    420.11 o 
 -13   4   5      523.31      557.97    136.27 o 
 -12   4   5     9325.55     9150.17    587.65 o 
 -11   4   5     1174.23     1213.36    128.85 o 
 -10   4   5     3547.16     3728.49    254.83 o 
  -9   4   5     2245.30     1903.70    147.48 o 
  -8   4   5    13717.16    13636.87    469.42 o 
  -7   4   5      135.61      289.62     59.92 o 
  -6   4   5    27025.11    26919.18    829.86 o 
  -5   4   5     5444.11     5052.33    231.26 o 
  -4   4   5    12002.47    12398.99    658.28 o 
  -3   4   5     4200.81     3992.47    186.66 o 
  -2   4   5     3947.22     4002.55    179.24 o 
  -1   4   5     3390.18     3046.50    213.21 o 
   0   4   5     6441.40     6082.33    320.52 o 
   1   4   5     4334.00     4197.33    183.78 o 
   2   4   5     1305.66     1093.45     80.07 o 
   3   4   5    25083.66    25254.49    772.21 o 
   4   4   5      687.20      954.93     88.51 o 
   5   4   5    21078.87    20301.00    650.40 o 
   6   4   5      339.25      309.88     64.35 o 
   7   4   5     2914.90     3151.22    274.10 o 
   8   4   5      148.96      160.58     78.18 o 
   9   4   5     1553.51     1421.12    162.14 o 
  10   4   5      105.42      131.56    121.29 o 
  11   4   5     2097.95     2160.80    235.99 o 
  12   4   5     4182.68     3526.31    480.95 o 
  13   4   5      667.65      544.82    151.91 o 
  14   4   5     2572.06     2117.36    327.01 o 
  15   4   5        0.34      121.97    125.47 o 
  16   4   5      990.17     1106.22    226.41 o 
 -18   5   5      933.60      734.87    197.86 o 
 -17   5   5       81.92      255.72    160.50 o 
 -16   5   5     4586.14     4601.73    472.64 o 
 -15   5   5     1311.94     1407.25    217.27 o 
 -14   5   5      748.13      652.20    156.88 o 
 -13   5   5     1136.39     1206.67    183.55 o 
 -12   5   5      244.17      265.12     88.65 o 
 -11   5   5      356.51      344.53     92.45 o 
 -10   5   5     2849.10     2948.25    210.01 o 
  -9   5   5     2129.85     2199.02    166.01 o 
  -8   5   5     5157.98     5011.57    245.96 o 
  -7   5   5    33211.68    32744.27   1006.96 o 
  -6   5   5     1832.84     1513.21    117.60 o 
  -5   5   5    31776.65    31016.12   1064.92 o 
  -4   5   5    10960.57     9984.11    387.07 o 
  -3   5   5     1303.78     1443.66    106.12 o 
  -2   5   5      146.08      356.92     46.01 o 
  -1   5   5      924.54     1121.70    159.99 o 
   0   5   5     2149.98     2287.11    195.61 o 
   1   5   5     5163.79     4744.83    277.88 o 
   2   5   5    22450.19    23084.76    711.95 o 
   3   5   5     9941.74    10594.53    367.06 o 
   4   5   5    26463.72    25564.23    795.69 o 
   5   5   5     8059.52     8233.39    450.03 o 
   6   5   5     2672.61     2605.05    163.51 o 
   7   5   5     5518.46     5837.86    263.85 o 
   8   5   5      223.65      345.74    101.85 o 
   9   5   5      844.87     1253.21    166.07 o 
  10   5   5     5684.34     5628.64    302.27 o 
  11   5   5      220.01      302.82    121.01 o 
  12   5   5     1429.03     1209.82    342.09 o 
  13   5   5     1884.92     2068.11    256.58 o 
  14   5   5      212.71      313.48    148.08 o 
  15   5   5     1203.52     1413.34    295.01 o 
 -17   6   5      401.78      121.66    143.45 o 
 -16   6   5      191.16      216.53    140.45 o 
 -15   6   5        9.97      158.84    126.03 o 
 -14   6   5      393.39      332.38    178.07 o 
 -13   6   5      784.21      929.65    223.27 o 
 -12   6   5        1.29       23.26     85.78 o 
 -11   6   5      519.52      864.53    121.16 o 
 -10   6   5     1508.31     1760.87    158.45 o 
  -9   6   5     1177.10     1183.63    135.45 o 
  -8   6   5      205.48      178.95     66.05 o 
  -7   6   5      676.89      779.26    139.57 o 
  -6   6   5     1626.20     1550.96    178.45 o 
  -5   6   5       21.69      115.01     54.04 o 
  -4   6   5     2637.19     2753.19    206.81 o 
  -3   6   5      648.94      978.85     89.28 o 
  -2   6   5    11842.76    11039.00    501.17 o 
  -1   6   5     6074.67     5294.43    307.92 o 
   0   6   5        1.30      108.91     68.20 o 
   1   6   5     5017.01     5214.83    327.06 o 
   2   6   5     5863.76     5717.37    340.65 o 
   3   6   5     1248.93     1337.28    142.69 o 
   4   6   5      269.06      359.97     62.82 o 
   5   6   5      136.95      269.84     67.86 o 
   6   6   5     1145.95     1481.99    181.06 o 
   7   6   5     1540.27     1636.13    209.03 o 
   8   6   5     1170.82     1655.14    185.42 o 
   9   6   5      167.81       91.65     71.55 o 
  10   6   5      656.23      701.88    116.35 o 
  11   6   5     1063.85     1288.52    188.89 o 
  12   6   5      995.45      949.49    354.88 o 
  13   6   5        5.90       84.08    190.15 o 
  14   6   5      256.02      232.65    235.46 o 
  15   6   5      157.20      154.66    306.82 o 
 -17   7   5      104.88      100.90    166.17 o 
 -16   7   5      798.88      813.84    248.85 o 
 -15   7   5      354.78      427.96    324.82 o 
 -14   7   5      830.52      989.59    186.18 o 
 -13   7   5     3138.00     2726.13    220.51 o 
 -12   7   5      961.29     1286.53    149.39 o 
 -11   7   5     3467.77     3825.54    253.18 o 
 -10   7   5     1860.65     1997.92    172.46 o 
  -9   7   5     4021.43     4002.69    200.30 o 
  -8   7   5       62.53       72.64     77.06 o 
  -7   7   5     4930.57     5070.03    255.07 o 
  -6   7   5     1061.26     1238.51    168.41 o 
  -5   7   5     7993.44     7981.20    344.08 o 
  -4   7   5     5805.03     6115.57    318.35 o 
  -3   7   5    13283.26    13772.69    556.63 o 
  -2   7   5     3426.69     3441.04    368.20 o 
  -1   7   5     5965.51     5857.49    354.39 o 
   0   7   5     4540.68     4538.88    438.00 o 
   1   7   5      142.46      279.90     94.25 o 
   2   7   5     8070.54     7668.77    421.90 o 
   3   7   5       27.28       48.41    102.43 o 
   4   7   5    11514.67    10717.22    629.93 o 
   5   7   5      361.42      511.74    107.72 o 
   6   7   5     3628.74     3592.35    254.55 o 
   7   7   5      137.96      163.82     92.46 o 
   8   7   5     2502.62     2618.09    340.86 o 
   9   7   5     4236.34     4102.62    317.83 o 
  10   7   5      117.96       47.16    111.08 o 
  11   7   5     3096.59     2561.32    259.04 o 
  12   7   5     1160.24     1412.91    297.12 o 
  13   7   5     2445.10     2069.05    363.61 o 
  14   7   5      136.33      -92.14    222.10 o 
 -16   8   5      822.20      650.22    189.69 o 
 -15   8   5      324.44      626.11    180.34 o 
 -14   8   5     1271.09     1511.54    293.33 o 
 -13   8   5      118.52      222.67    162.42 o 
 -12   8   5      146.85      249.50    105.59 o 
 -11   8   5     1259.86     1274.30    150.05 o 
 -10   8   5       42.42       43.39     78.95 o 
  -9   8   5      838.42     1112.17    106.65 o 
  -8   8   5     1385.28     1347.39    113.91 o 
  -7   8   5       91.99      128.26     97.65 o 
  -6   8   5      156.67      252.73    182.19 o 
  -5   8   5     7219.74     7346.06    331.41 o 
  -4   8   5     1937.77     2024.90    304.72 o 
  -3   8   5     5234.67     5468.19    252.25 o 
  -2   8   5       42.47       20.55     77.94 o 
  -1   8   5       14.27       -3.73     82.02 o 
   0   8   5     1133.62     1140.39    167.26 o 
   1   8   5       15.41      104.42     82.49 o 
   2   8   5     5075.00     5226.00    363.49 o 
   3   8   5     4973.75     5190.45    364.22 o 
   4   8   5       16.76      162.81     81.05 o 
   5   8   5     1267.95     1580.62    175.34 o 
   6   8   5     1201.15     1248.23    138.36 o 
   7   8   5       28.20       23.71     67.62 o 
   8   8   5      447.77      429.26    128.14 o 
   9   8   5       17.91        0.25    109.06 o 
  10   8   5      256.35      217.85    218.34 o 
  11   8   5     2183.62     2264.15    260.71 o 
  12   8   5     1590.75     1089.08    292.54 o 
  13   8   5      213.32      300.74    230.52 o 
  14   8   5     2816.22     3037.61    678.53 o 
 -15   9   5      181.11      410.09    238.72 o 
 -14   9   5      905.76      602.07    167.16 o 
 -13   9   5      216.19      190.87    106.52 o 
 -12   9   5     1280.24     1480.06    173.96 o 
 -11   9   5     1760.08     1975.96    190.12 o 
 -10   9   5      692.64      853.85    152.09 o 
  -9   9   5       65.18       92.51     81.65 o 
  -8   9   5     4019.02     4250.82    218.10 o 
  -7   9   5     1682.33     1576.59    171.48 o 
  -6   9   5        9.47      129.08     82.37 o 
  -5   9   5       66.89       33.70     99.14 o 
  -4   9   5     1206.06     1446.04    164.92 o 
  -3   9   5     7920.69     7292.65    445.40 o 
  -2   9   5      496.06      510.31    131.67 o 
  -1   9   5      354.57      373.44    114.56 o 
   0   9   5     1199.42     1181.46    179.43 o 
   1   9   5      418.56      337.58    112.30 o 
   2   9   5       84.63      149.84    102.13 o 
   3   9   5     1964.90     1729.09    184.49 o 
   4   9   5      566.87      551.00    107.26 o 
   5   9   5     5604.84     5247.67    340.86 o 
   6   9   5     1608.88     1905.28    176.41 o 
   7   9   5     1709.26     1610.24    289.53 o 
   8   9   5    10555.27     9892.28    531.56 o 
   9   9   5      387.91      593.60    159.27 o 
  10   9   5      555.38      487.64    246.30 o 
  11   9   5       92.09      267.24    140.77 o 
  12   9   5      545.95      391.95    247.11 o 
  13   9   5       29.69      -54.13    392.51 o 
 -14  10   5      295.79      627.98    428.26 o 
 -13  10   5     2678.65     2927.86    373.82 o 
 -12  10   5     2353.61     2587.84    344.54 o 
 -11  10   5     2485.32     3034.85    362.55 o 
 -10  10   5    10237.07     9268.82    658.33 o 
  -9  10   5      670.43      577.90    132.79 o 
  -8  10   5     9246.63     9051.06   1057.25 o 
  -7  10   5      358.49      399.56    110.08 o 
  -6  10   5    11471.82    10268.20    574.19 o 
  -5  10   5      719.73      620.66    127.20 o 
  -4  10   5    18340.87    18166.64    717.62 o 
  -3  10   5     2006.99     1899.16    193.23 o 
  -2  10   5    28643.56    28636.07   1051.94 o 
  -1  10   5     6081.49     6156.52    354.62 o 
   0  10   5     4868.96     5069.16    320.48 o 
   1  10   5     9085.53     8233.47   1031.63 o 
   2  10   5       27.93       73.76    107.18 o 
   3  10   5     3269.26     3382.03    267.72 o 
   4  10   5     1377.14     1512.17    160.45 o 
   5  10   5     7518.37     6985.64    359.51 o 
   6  10   5      111.82      111.89     92.86 o 
   7  10   5     6326.27     6333.18   1287.66 o 
   8  10   5     1102.94     1201.57    201.57 o 
   9  10   5     1254.62     1304.04    257.83 o 
  10  10   5      856.16      770.38    190.90 o 
  11  10   5     1246.58      850.83    198.12 o 
  12  10   5      910.11     1191.46    314.05 o 
 -13  11   5      444.86      449.89    202.98 o 
 -12  11   5      126.79      169.53    178.62 o 
 -11  11   5       80.45      107.92    187.85 o 
 -10  11   5      516.22      277.11    172.74 o 
  -9  11   5     1599.82     1261.46    258.04 o 
  -8  11   5     1469.23     1317.48    481.31 o 
  -7  11   5      983.23     1264.76    216.18 o 
  -6  11   5        1.26     -145.15    210.31 o 
  -5  11   5      709.87      508.42    166.70 o 
  -4  11   5     2120.78     2003.07    206.88 o 
  -3  11   5       77.28      189.88    106.18 o 
  -2  11   5      784.54      813.24    190.68 o 
  -1  11   5     1868.02     1977.28    203.36 o 
   0  11   5      288.04      379.03    122.90 o 
   1  11   5     2640.53     2567.82    235.76 o 
   2  11   5     1491.81     1519.05    187.24 o 
   3  11   5     2745.81     2934.76    256.14 o 
   4  11   5     1558.61     1745.17    180.17 o 
   5  11   5       48.47       25.52     95.52 o 
   6  11   5      772.04      646.10    266.16 o 
   7  11   5      181.22      337.06    132.68 o 
   8  11   5      222.65      332.14    141.89 o 
   9  11   5       13.72      119.31    314.15 o 
  10  11   5      544.59      825.65    195.47 o 
  11  11   5       11.87      125.50    154.56 o 
 -12  12   5       31.40      151.53    199.80 o 
 -11  12   5      702.21      695.27    226.20 o 
 -10  12   5      938.59     1197.52    251.43 o 
  -9  12   5     1498.96     1636.39    401.00 o 
  -8  12   5       10.92       83.20    147.79 o 
  -7  12   5      467.47      327.92    248.95 o 
  -6  12   5       14.34     -173.45    198.55 o 
  -5  12   5      792.24      638.49    177.17 o 
  -4  12   5     1918.03     1757.97    270.69 o 
  -3  12   5       17.42     -199.24    132.82 o 
  -2  12   5     1183.53     1247.69    266.09 o 
  -1  12   5     1701.28     1835.08    314.07 o 
   0  12   5     1021.77     1175.95    234.77 o 
   1  12   5     3441.65     3952.69    442.13 o 
   2  12   5     3930.48     3865.39    397.89 o 
   3  12   5      115.71       71.93    237.81 o 
   4  12   5      455.69      601.07    123.95 o 
   5  12   5       20.75       39.11     96.43 o 
   6  12   5       46.47      -85.77    116.26 o 
   7  12   5     1727.32     1622.67    224.53 o 
   8  12   5     1734.29     2012.32    276.13 o 
   9  12   5     1220.69     1045.38    493.77 o 
 -10  13   5       42.37     -141.07    170.85 o 
  -9  13   5     2739.57     2919.11    423.35 o 
  -8  13   5      720.45      743.05    266.16 o 
  -7  13   5       83.82       49.14    143.73 o 
  -6  13   5        4.88      -48.20    134.96 o 
  -5  13   5       99.07      -83.83    140.21 o 
  -4  13   5      500.07      601.99    207.05 o 
  -3  13   5     1945.28     2504.51    422.26 o 
  -2  13   5     1779.10     1342.94    403.72 o 
  -1  13   5      374.92      466.54    194.87 o 
   0  13   5     1823.29     1641.95    349.28 o 
   1  13   5      113.71      343.62    226.52 o 
   2  13   5     1711.25     1258.30    257.99 o 
   3  13   5      168.39     -103.40    138.77 o 
   4  13   5      443.11      363.19    145.82 o 
   5  13   5      385.57      638.54    165.73 o 
   6  13   5     2879.53     2868.93    400.34 o 
   7  13   5       58.74       73.44    170.81 o 
   8  13   5     5108.14     4861.33    536.20 o 
  -8  14   5      512.96      686.85    240.93 o 
  -7  14   5       45.73       79.55    149.86 o 
  -6  14   5      255.17      369.73    193.18 o 
  -5  14   5       83.03     -235.17    156.78 o 
  -4  14   5      190.11      385.74    196.47 o 
  -3  14   5       42.86       87.78    206.11 o 
  -2  14   5        0.83      195.19    256.66 o 
  -1  14   5      795.29     1068.55    275.98 o 
   0  14   5        7.83      -13.89    182.16 o 
   1  14   5      373.87      474.60    217.59 o 
   2  14   5       78.98      183.73    203.34 o 
   3  14   5       93.92       84.73    162.12 o 
   4  14   5       66.29       69.12    143.96 o 
   5  14   5      559.83      439.08    199.80 o 
   6  14   5      380.87      368.19    320.07 o 
  -5  15   5      222.90      319.21    223.25 o 
  -4  15   5        6.55      207.96    199.16 o 
  -3  15   5     3633.47     3553.86    731.19 o 
  -2  15   5     1928.33     1651.83    314.77 o 
  -1  15   5     3614.65     3527.82    451.50 o 
   0  15   5     1727.85     2114.31    781.28 o 
   1  15   5      544.34      492.91    252.95 o 
   2  15   5      833.36      637.97    267.24 o 
 -19   0   6      221.08      214.92    230.72 o 
 -18   0   6     3222.58     3791.88   1501.64 o 
 -17   0   6     2222.31     2243.79    339.40 o 
 -16   0   6     2712.06     2356.84    367.27 o 
 -15   0   6    10548.20     9566.66   1839.39 o 
 -14   0   6       76.90      121.52    138.51 o 
 -13   0   6     1425.87     1548.06    414.78 o 
 -12   0   6     2031.60     1726.90    244.84 o 
 -11   0   6    13585.04    13389.63    856.99 o 
 -10   0   6     3278.79     3107.87    630.78 o 
  -9   0   6    49885.20    48804.25   1691.48 o 
  -8   0   6      156.00      349.37    221.61 o 
  -7   0   6    52985.28    54487.84   1852.24 o 
  -6   0   6    19443.89    19023.55   1102.59 o 
  -5   0   6     2338.86     2536.37    294.44 o 
  -4   0   6    23077.08    22243.69    938.78 o 
  -3   0   6      622.26      861.51    107.18 o 
  -2   0   6      993.78     1020.57     72.44 o 
  -1   0   6    33887.45    33482.57   1145.52 o 
   0   0   6    60027.16    64060.95   2148.65 o 
   1   0   6       58.95       64.60     71.35 o 
   2   0   6    67530.26    67935.85   2288.95 o 
   3   0   6     7946.49     7552.97    322.80 o 
   4   0   6    27718.03    29444.16   1049.94 o 
   5   0   6     7223.66     7163.82    329.80 o 
   6   0   6      714.20      714.88     99.33 o 
   7   0   6     2439.07     2636.23    288.62 o 
   8   0   6     3181.69     3050.47    320.09 o 
   9   0   6     2772.64     2597.11    334.01 o 
  10   0   6     5960.52     6348.64    515.61 o 
  11   0   6     8982.29     8626.59    629.92 o 
  12   0   6      291.52      357.21    157.99 o 
  13   0   6     6222.97     6200.75    903.57 o 
  14   0   6      216.70      218.40    185.97 o 
  15   0   6      388.14      334.83    173.19 o 
  16   0   6      293.75      164.24    191.77 o 
 -19   1   6     1478.06     1017.68    225.78 o 
 -18   1   6     1364.94     1610.69    298.66 o 
 -17   1   6     1487.46     1684.30    304.23 o 
 -16   1   6     3590.87     3812.14    429.26 o 
 -15   1   6        0.82       40.23    100.50 o 
 -14   1   6     2805.15     2868.09    242.67 o 
 -13   1   6       27.80       73.14     90.17 o 
 -12   1   6     2777.96     2915.93    221.32 o 
 -11   1   6      524.46      495.85     99.04 o 
 -10   1   6     3286.36     3553.73    163.46 o 
  -9   1   6        7.65       50.06     46.77 o 
  -8   1   6    18674.25    18962.72    497.56 o 
  -7   1   6     6286.25     6120.76    192.95 o 
  -6   1   6    13189.35    14023.32    372.48 o 
  -5   1   6     7265.47     6596.30    210.36 o 
  -4   1   6      109.56      105.64     30.27 o 
  -3   1   6      505.73      492.91     42.85 o 
  -2   1   6    15244.81    16174.80    492.76 o 
  -1   1   6     6208.92     6920.72    213.67 o 
   0   1   6     4465.21     3882.52    130.01 o 
   1   1   6     4671.29     4257.36    154.82 o 
   2   1   6       37.96       34.35     29.16 o 
   3   1   6    21334.61    22544.83    577.77 o 
   4   1   6     6210.67     6508.03    211.63 o 
   5   1   6     2440.27     3098.44    233.96 o 
   6   1   6      528.93      581.80     75.78 o 
   7   1   6     1587.84     1716.39    199.11 o 
   8   1   6      259.42      290.17     87.88 o 
   9   1   6     8813.52     8326.95    399.25 o 
  10   1   6     1240.95     1586.94    172.52 o 
  11   1   6     1359.64     1536.82    180.39 o 
  12   1   6     2703.41     2784.40    251.23 o 
  13   1   6       89.31      112.35    101.98 o 
  14   1   6     1434.79     1385.16    230.61 o 
  15   1   6      165.51      402.27    136.98 o 
  16   1   6      181.32       99.41    138.58 o 
 -19   2   6        0.06      -85.99    147.40 o 
 -18   2   6      190.05      195.77    143.87 o 
 -17   2   6      103.51     -107.52    118.82 o 
 -16   2   6      366.26      235.13    130.28 o 
 -15   2   6      360.54       13.78    135.68 o 
 -14   2   6      280.68      196.38    104.30 o 
 -13   2   6      109.32       72.47     88.91 o 
 -12   2   6        0.40       51.28     75.22 o 
 -11   2   6       94.84       98.90     58.28 o 
 -10   2   6      293.11      498.03     92.26 o 
  -9   2   6     2818.52     3064.99    227.83 o 
  -8   2   6     1041.04     1077.89     83.91 o 
  -7   2   6     2547.31     2657.23    129.40 o 
  -6   2   6     4661.89     4996.81    181.60 o 
  -5   2   6      332.20      429.73     50.14 o 
  -4   2   6    11639.32    12739.45    363.46 o 
  -3   2   6       99.84       90.00     40.43 o 
  -2   2   6    16084.82    16296.75    496.65 o 
  -1   2   6        2.49      -19.36     28.76 o 
   0   2   6     6307.45     6450.33    211.12 o 
   1   2   6      214.50      277.19     46.09 o 
   2   2   6     3944.90     4140.04    365.40 o 
   3   2   6     8868.85     8822.89    288.85 o 
   4   2   6     1788.22     2115.21    137.55 o 
   5   2   6     4502.35     4272.09    196.58 o 
   6   2   6      792.09      681.27     99.07 o 
   7   2   6     4030.43     3951.04    234.92 o 
   8   2   6      134.91      291.30     91.00 o 
   9   2   6     2007.95     2231.93    199.36 o 
  10   2   6      483.03      675.24    121.41 o 
  11   2   6     1686.66     1485.81    178.44 o 
  12   2   6        0.04       92.45     97.66 o 
  13   2   6     1989.59     1962.48    234.09 o 
  14   2   6      998.64     1031.47    289.42 o 
  15   2   6      631.91      499.32    146.19 o 
  16   2   6      359.68      361.76    150.55 o 
 -19   3   6     1712.72     1617.40    296.29 o 
 -18   3   6     1243.21      764.68    186.45 o 
 -17   3   6      349.60      268.84    146.04 o 
 -16   3   6     4887.19     4530.34    580.42 o 
 -15   3   6      151.27      260.42    134.38 o 
 -14   3   6     2825.23     2645.70    299.51 o 
 -13   3   6     1893.70     1904.04    216.23 o 
 -12   3   6      275.07      330.86     81.54 o 
 -11   3   6      476.09      587.81    108.00 o 
 -10   3   6     3601.11     3752.08    213.58 o 
  -9   3   6      147.63       79.91     61.08 o 
  -8   3   6    18768.03    18392.52    599.68 o 
  -7   3   6     2905.52     2837.99    161.07 o 
  -6   3   6      655.11     1031.34     90.33 o 
  -5   3   6    12499.16    12156.65    401.45 o 
  -4   3   6     7073.98     7216.13    407.93 o 
  -3   3   6       37.38       37.36     36.47 o 
  -2   3   6     4023.47     4580.00    457.24 o 
  -1   3   6      158.34      191.21     44.85 o 
   0   3   6     7797.28     7476.90    291.56 o 
   1   3   6    11574.33    10413.38    371.61 o 
   2   3   6        1.76       31.52     37.36 o 
   3   3   6    33973.13    33954.91    938.65 o 
   4   3   6     9387.93     8983.73    413.11 o 
   5   3   6     1690.96     2069.63    165.11 o 
   6   3   6     1809.63     1819.76    137.73 o 
   7   3   6      862.56     1165.80    183.96 o 
   8   3   6      111.46      208.58     83.33 o 
   9   3   6     3247.30     3326.29    248.55 o 
  10   3   6     3962.00     3831.50    279.06 o 
  11   3   6      283.09      333.37    110.05 o 
  12   3   6    13197.49    12794.64   1724.07 o 
  13   3   6     1055.67      876.95    196.53 o 
  14   3   6     3902.78     3456.22    512.55 o 
  15   3   6     2605.17     2499.20    637.39 o 
  16   3   6      550.01      569.22    186.63 o 
 -18   4   6      433.73      446.98    184.55 o 
 -17   4   6      149.74       61.95    143.34 o 
 -16   4   6      397.89      461.03    154.21 o 
 -15   4   6       40.66       28.69    112.78 o 
 -14   4   6      112.47      125.88    113.81 o 
 -13   4   6      145.22      111.85    109.58 o 
 -12   4   6      348.26      277.69     91.73 o 
 -11   4   6     1377.62     1837.83    158.54 o 
 -10   4   6     4603.80     4519.45    242.63 o 
  -9   4   6     5740.51     6085.65    270.92 o 
  -8   4   6     1935.06     2196.93    152.91 o 
  -7   4   6     9418.15     9307.55    341.65 o 
  -6   4   6    11408.53    10540.46    368.35 o 
  -5   4   6       46.28        4.59     43.71 o 
  -4   4   6     3311.21     2907.66    404.97 o 
  -3   4   6     5736.75     5779.27    325.91 o 
  -2   4   6      124.53      283.11     48.12 o 
  -1   4   6       65.11       44.22     28.93 o 
   0   4   6     5039.18     4919.42    207.80 o 
   1   4   6      142.30       95.07     36.24 o 
   2   4   6    12822.72    11763.64    395.01 o 
   3   4   6    12660.30    12620.52    425.82 o 
   4   4   6      162.61      242.97     55.76 o 
   5   4   6    11764.45    11943.23    419.46 o 
   6   4   6     6196.52     5925.79    295.36 o 
   7   4   6      722.58      951.54    101.19 o 
   8   4   6     6648.45     6590.23    697.74 o 
   9   4   6       31.52       85.48     82.25 o 
  10   4   6     2155.52     1901.89    198.92 o 
  11   4   6     3739.47     3511.89    271.64 o 
  12   4   6      536.45      515.90    131.80 o 
  13   4   6      600.32      766.51    157.84 o 
  14   4   6     1592.87     1539.90    211.99 o 
  15   4   6      120.36      237.96    130.44 o 
 -18   5   6      130.73      216.59    172.61 o 
 -17   5   6      712.87      510.60    172.21 o 
 -16   5   6      868.77      985.85    197.67 o 
 -15   5   6     1649.18     1908.88    411.26 o 
 -14   5   6      871.90      764.08    160.55 o 
 -13   5   6     2954.87     2863.66    265.23 o 
 -12   5   6     2051.53     2560.64    200.12 o 
 -11   5   6        1.58      -38.18     70.11 o 
 -10   5   6     3083.57     3166.18    206.79 o 
  -9   5   6     2459.02     2638.43    180.48 o 
  -8   5   6     9415.17     9987.61    374.31 o 
  -7   5   6      782.42      701.49     90.91 o 
  -6   5   6     6679.42     6879.97    270.32 o 
  -5   5   6     2070.40     2246.62    158.57 o 
  -4   5   6     7328.45     6893.14    290.50 o 
  -3   5   6    11057.02    10721.30    408.32 o 
  -2   5   6     1482.79     1423.49     91.69 o 
  -1   5   6    23267.07    22694.60    988.29 o 
   0   5   6       64.32      157.26     72.63 o 
   1   5   6    12031.81    11961.59    574.71 o 
   2   5   6       74.81      113.26     40.21 o 
   3   5   6     3897.75     3919.75    265.60 o 
   4   5   6      723.06      838.35     89.21 o 
   5   5   6     5743.32     5517.65    246.07 o 
   6   5   6     3840.60     3928.29    286.83 o 
   7   5   6     3050.24     3757.55    214.23 o 
   8   5   6     3658.99     3600.10    340.90 o 
   9   5   6     1821.87     1748.87    197.89 o 
  10   5   6      481.31      641.15    137.85 o 
  11   5   6      357.32      182.42    164.98 o 
  12   5   6      158.07      348.46    135.17 o 
  13   5   6      674.21      569.26    163.42 o 
  14   5   6      539.11      943.68    314.56 o 
  15   5   6       84.11      130.45    224.88 o 
 -18   6   6     2422.03     2793.20    376.00 o 
 -17   6   6     1665.71     1402.52    233.21 o 
 -16   6   6     1298.80     1311.59    222.95 o 
 -15   6   6     3164.06     3662.42    333.64 o 
 -14   6   6      427.36      369.49    128.03 o 
 -13   6   6     1812.60     1661.80    166.68 o 
 -12   6   6      382.07      493.30    115.21 o 
 -11   6   6     2936.99     3026.30    215.56 o 
 -10   6   6       19.06      109.29     85.98 o 
  -9   6   6    12662.39    12425.64    458.05 o 
  -8   6   6     1243.15     1498.23    135.73 o 
  -7   6   6    19925.82    20349.70    666.09 o 
  -6   6   6    12828.91    12682.18    499.29 o 
  -5   6   6     6335.83     6944.04    305.91 o 
  -4   6   6    16077.76    15884.05    614.43 o 
  -3   6   6     2516.64     2856.20    160.97 o 
  -2   6   6      974.13      887.31    163.58 o 
  -1   6   6     7497.08     6934.79    381.74 o 
   0   6   6    14480.33    14586.44    685.25 o 
   1   6   6     3245.58     3377.00    264.18 o 
   2   6   6    20145.12    19441.79    746.93 o 
   3   6   6     1284.44     1411.69    102.48 o 
   4   6   6     6531.55     6277.43    265.07 o 
   5   6   6     7626.80     7827.60    311.89 o 
   6   6   6     1739.87     2034.20    236.02 o 
   7   6   6     1528.93     1679.30    138.60 o 
   8   6   6     1526.88     1640.63    183.27 o 
   9   6   6      553.80      556.48    121.04 o 
  10   6   6     3563.75     3649.87    297.55 o 
  11   6   6     3094.04     3141.21    394.26 o 
  12   6   6      709.19      587.55    233.73 o 
  13   6   6     2151.10     2059.52    365.77 o 
  14   6   6       94.50      133.98    327.86 o 
 -17   7   6      873.62      923.68    197.56 o 
 -16   7   6     1246.38     1688.29    244.34 o 
 -15   7   6      110.66      138.95    137.57 o 
 -14   7   6      351.01      342.75    141.74 o 
 -13   7   6     1315.83     1334.36    156.24 o 
 -12   7   6       21.93      148.43    111.67 o 
 -11   7   6       10.78       17.15     75.28 o 
 -10   7   6      135.01      197.81     89.68 o 
  -9   7   6     2875.21     2870.82    201.70 o 
  -8   7   6     2022.88     2074.92    226.56 o 
  -7   7   6      967.94     1143.17    148.31 o 
  -6   7   6      730.74      849.61    151.89 o 
  -5   7   6     5368.17     5777.55    553.83 o 
  -4   7   6     3336.73     3215.81    186.10 o 
  -3   7   6     2988.32     2947.25    159.67 o 
  -2   7   6      363.92      293.89    100.43 o 
  -1   7   6     4808.31     5376.29    520.18 o 
   0   7   6    16830.04    15568.71    744.35 o 
   1   7   6     3757.77     3342.23    277.99 o 
   2   7   6     6963.25     6644.29    400.54 o 
   3   7   6     3790.03     3939.27    267.00 o 
   4   7   6     1353.08     1498.44    166.09 o 
   5   7   6       41.55      154.24     86.68 o 
   6   7   6       15.77       52.49     83.73 o 
   7   7   6       92.18      326.35     93.01 o 
   8   7   6     3456.85     3425.41    383.39 o 
   9   7   6     2581.16     2974.40    272.10 o 
  10   7   6      296.96      320.12    140.44 o 
  11   7   6     3941.70     3625.28    435.04 o 
  12   7   6     3408.59     3217.35    450.23 o 
  13   7   6        6.39      395.76    243.88 o 
  14   7   6      230.37      531.53    273.64 o 
 -16   8   6       22.30       30.73    158.14 o 
 -15   8   6      346.07      525.91    170.30 o 
 -14   8   6      104.50      185.81    146.53 o 
 -13   8   6     1834.29     1825.52    188.88 o 
 -12   8   6       39.73      103.70     93.87 o 
 -11   8   6     2305.40     2748.90    215.80 o 
 -10   8   6     3179.01     3414.21    235.51 o 
  -9   8   6      268.29      273.79     68.40 o 
  -8   8   6     4531.29     4623.21    259.43 o 
  -7   8   6       30.50       29.51     65.96 o 
  -6   8   6      636.95      697.40    182.04 o 
  -5   8   6     2760.55     2792.45    198.94 o 
  -4   8   6      870.08     1167.01    172.52 o 
  -3   8   6     2487.35     1852.59    215.47 o 
  -2   8   6     3473.58     3252.98    288.84 o 
  -1   8   6      580.26      572.46    184.92 o 
   0   8   6     2422.41     2772.05    264.47 o 
   1   8   6     1721.91     1410.72    254.09 o 
   2   8   6      839.65     1149.45    175.69 o 
   3   8   6      151.32      321.69    177.60 o 
   4   8   6     1074.74      985.98    149.08 o 
   5   8   6      332.99      267.58    103.62 o 
   6   8   6     9076.21     8658.86    636.86 o 
   7   8   6     5393.33     5448.82    373.39 o 
   8   8   6     4153.82     4081.32    520.56 o 
   9   8   6     5889.56     6570.79   1675.50 o 
  10   8   6       70.08      165.47    119.79 o 
  11   8   6       52.28       24.40    161.95 o 
  12   8   6        0.19       70.42    206.03 o 
  13   8   6      716.33      330.32    252.52 o 
 -16   9   6      320.67      272.47    300.05 o 
 -15   9   6      263.49      346.78    142.81 o 
 -14   9   6      723.94     1110.16    191.80 o 
 -13   9   6      430.03      357.89    118.69 o 
 -12   9   6     1436.73     1559.64    177.65 o 
 -11   9   6      104.84      166.41    100.76 o 
 -10   9   6      394.99      581.82    118.37 o 
  -9   9   6      125.27      202.93     66.87 o 
  -8   9   6     3338.80     3820.47    243.11 o 
  -7   9   6     6777.95     6490.17    358.22 o 
  -6   9   6     2219.41     1690.27    217.23 o 
  -5   9   6     1371.80     1523.79    212.12 o 
  -4   9   6      613.25      925.89    163.30 o 
  -3   9   6     1907.09     1983.66    235.50 o 
  -2   9   6      127.05      185.47     96.51 o 
  -1   9   6     5180.20     5116.27    380.23 o 
   0   9   6      333.37      285.21    123.58 o 
   1   9   6     9821.76     9024.90    511.84 o 
   2   9   6      849.93      921.53    341.49 o 
   3   9   6     3828.96     3691.43    330.98 o 
   4   9   6     3892.23     4084.58    304.61 o 
   5   9   6     1659.11     1431.12    158.65 o 
   6   9   6     6784.45     7329.63    453.42 o 
   7   9   6     1437.03     1113.35    193.02 o 
   8   9   6     3245.59     3145.53    621.67 o 
   9   9   6     1780.32     1766.26    416.19 o 
  10   9   6     1684.97     1906.41    295.76 o 
  11   9   6      199.20      230.06    343.75 o 
  12   9   6     1009.52     1769.10    359.97 o 
 -15  10   6        2.61     -108.43    372.80 o 
 -14  10   6      269.35      585.61    373.58 o 
 -13  10   6      467.10      706.18    227.77 o 
 -12  10   6        8.00      144.35    200.81 o 
 -11  10   6       41.44      192.49    118.47 o 
 -10  10   6     1464.31     1503.33    199.80 o 
  -9  10   6       26.96      110.78    101.27 o 
  -8  10   6      371.29      406.20    129.16 o 
  -7  10   6      575.85      427.26    113.29 o 
  -6  10   6     3921.36     4140.64    292.68 o 
  -5  10   6      124.53      203.43    188.97 o 
  -4  10   6      591.28      558.11    121.61 o 
  -3  10   6     2974.62     2495.18    225.09 o 
  -2  10   6     2344.84     2628.93    345.07 o 
  -1  10   6     1213.90     1198.19    191.56 o 
   0  10   6        9.21      -72.94    216.54 o 
   1  10   6      276.23      406.17    207.35 o 
   2  10   6     1199.25     1159.94    161.57 o 
   3  10   6     2198.30     2120.74    211.55 o 
   4  10   6       84.60       53.52     87.21 o 
   5  10   6     4444.69     4748.76    335.41 o 
   6  10   6     2338.21     2722.24    225.20 o 
   7  10   6      234.49      375.86    134.81 o 
   8  10   6      201.56      201.64    241.00 o 
   9  10   6      977.32     1252.42    214.73 o 
  10  10   6       84.80      257.76    163.03 o 
  11  10   6       27.73      155.81    141.15 o 
 -13  11   6      645.79     1150.90    252.81 o 
 -12  11   6     4549.06     5325.14    834.09 o 
 -11  11   6       29.97      248.08    179.49 o 
 -10  11   6     7081.53     6887.48    583.62 o 
  -9  11   6     1449.28     1608.21    281.57 o 
  -8  11   6     1598.27     1427.07    189.86 o 
  -7  11   6      404.33      466.25    161.52 o 
  -6  11   6     2361.25     2406.62    231.92 o 
  -5  11   6     1117.43     1203.35    165.06 o 
  -4  11   6    12381.01    11740.35    531.86 o 
  -3  11   6    10231.17     9072.60    660.31 o 
  -2  11   6     3582.09     3548.08    284.83 o 
  -1  11   6    12112.22    11265.02    516.25 o 
   0  11   6     1894.47     1922.60    210.50 o 
   1  11   6     2627.11     2728.95    483.88 o 
   2  11   6      300.41      156.32    131.72 o 
   3  11   6      182.22      269.63    117.77 o 
   4  11   6      589.84      713.01    129.66 o 
   5  11   6     3283.09     3307.85    253.58 o 
   6  11   6     1012.69      968.66    176.85 o 
   7  11   6     1441.81     1421.92    208.86 o 
   8  11   6     3761.53     3695.70    434.57 o 
   9  11   6       59.25      -49.30    135.16 o 
  10  11   6     1880.37     1470.22    242.21 o 
 -12  12   6      257.03      562.46    222.74 o 
 -11  12   6     5416.08     4731.52    531.00 o 
 -10  12   6      164.30      205.31    173.91 o 
  -9  12   6     1549.23     1365.34    273.02 o 
  -8  12   6      260.74      302.87    128.76 o 
  -7  12   6      868.37      828.50    194.17 o 
  -6  12   6      432.83      427.21    162.92 o 
  -5  12   6     1706.75     2420.86    299.39 o 
  -4  12   6     1362.09     1357.94    248.80 o 
  -3  12   6      592.81      796.44    212.08 o 
  -2  12   6     5325.42     5215.19    842.58 o 
  -1  12   6      466.30      384.73    183.43 o 
   0  12   6     5227.62     4562.23    336.38 o 
   1  12   6        2.94      -87.14    125.88 o 
   2  12   6     3871.02     3610.44    296.66 o 
   3  12   6        1.28      -89.66    171.76 o 
   4  12   6     2849.35     2836.35    242.51 o 
   5  12   6        1.88      -40.66    206.19 o 
   6  12   6     2497.15     2501.08    282.96 o 
   7  12   6      560.34      759.27    195.59 o 
   8  12   6     1015.00     1050.11    210.74 o 
   9  12   6     4026.74     3710.04    419.85 o 
 -10  13   6       13.42      280.11    249.88 o 
  -9  13   6      331.20      385.87    317.96 o 
  -8  13   6      173.26      109.16    463.00 o 
  -7  13   6      146.70      276.55    348.81 o 
  -6  13   6      251.49      163.37    158.86 o 
  -5  13   6       27.98     -127.20    153.22 o 
  -4  13   6     1036.89     1023.68    236.01 o 
  -3  13   6      304.14       10.26    158.96 o 
  -2  13   6       91.20       60.42    287.43 o 
  -1  13   6      244.93      426.06    195.00 o 
   0  13   6      870.80      828.53    234.89 o 
   1  13   6       90.48      234.11    183.68 o 
   2  13   6        0.66      -64.63    159.60 o 
   3  13   6      742.04      794.04    340.55 o 
   4  13   6       11.81      130.99    128.86 o 
   5  13   6       39.88      -17.08    128.30 o 
   6  13   6      172.42      326.28    199.54 o 
   7  13   6      376.12      407.11    251.44 o 
  -8  14   6       98.70     -270.72    180.48 o 
  -7  14   6      167.53      217.88    178.01 o 
  -6  14   6        9.03       79.86    173.22 o 
  -5  14   6     1085.40      980.43    241.27 o 
  -4  14   6      197.97      166.86    189.84 o 
  -3  14   6     2697.15     2579.79    360.02 o 
  -2  14   6     3491.52     3505.97   1000.94 o 
  -1  14   6      415.75      514.96    216.86 o 
   0  14   6      908.90     1247.37    288.43 o 
   1  14   6       41.20     -126.38    189.65 o 
   2  14   6      202.46      218.13    196.66 o 
   3  14   6      977.26     1281.48    275.39 o 
   4  14   6     1069.45     1354.06    224.27 o 
   5  14   6        7.73        1.18    174.45 o 
  -4  15   6     1510.70     1594.26    311.29 o 
  -3  15   6     3613.89     3339.80    427.86 o 
  -2  15   6      140.97       10.57    206.40 o 
  -1  15   6     5246.71     4647.24    500.25 o 
   0  15   6      531.00      756.06    267.38 o 
   1  15   6     1162.29     1086.02    269.71 o 
 -19   1   7      524.76      501.54    170.26 o 
 -18   1   7      695.75      720.85    173.50 o 
 -17   1   7     1873.67     1564.88    209.97 o 
 -16   1   7       70.31      112.59    113.29 o 
 -15   1   7     1179.29     1102.65    167.28 o 
 -14   1   7        6.86       -6.96     88.22 o 
 -13   1   7     2211.98     2283.17    231.83 o 
 -12   1   7        9.09      -36.90     67.03 o 
 -11   1   7     8521.91     8559.23    271.54 o 
 -10   1   7      159.32      338.64    175.39 o 
  -9   1   7    13370.18    12424.43    557.80 o 
  -8   1   7    13054.10    12462.74    377.94 o 
  -7   1   7      495.85      598.56     99.33 o 
  -6   1   7    31491.85    32851.94    877.14 o 
  -5   1   7     1204.99     1097.65     86.39 o 
  -4   1   7    29369.75    30673.19    900.76 o 
  -3   1   7     2668.15     3041.10    145.06 o 
  -2   1   7     5240.52     5225.24    330.97 o 
  -1   1   7    10676.57    10788.93    292.21 o 
   0   1   7    28432.25    28093.04    695.67 o 
   1   1   7    26774.35    26788.36    667.98 o 
   2   1   7     6920.33     6847.20    212.86 o 
   3   1   7    18143.18    16824.56    606.20 o 
   4   1   7     2138.91     3118.01    266.62 o 
   5   1   7     1424.55     1601.64    121.45 o 
   6   1   7      150.36      290.44     95.27 o 
   7   1   7       21.08       33.27     52.28 o 
   8   1   7       63.24       83.15     77.14 o 
   9   1   7      584.22      480.51    113.94 o 
  10   1   7      317.49      233.33     98.45 o 
  11   1   7    11438.06    10258.45    751.69 o 
  12   1   7     2275.94     2328.94    236.14 o 
  13   1   7      414.08      451.20    124.47 o 
  14   1   7      541.08      327.65    174.30 o 
  15   1   7      151.11      293.16    149.71 o 
 -19   2   7      233.31       48.46    239.11 o 
 -18   2   7     2181.59     2251.04    252.36 o 
 -17   2   7      353.48      491.09    145.31 o 
 -16   2   7     2610.21     2598.87    362.11 o 
 -15   2   7     1111.47      996.96    233.83 o 
 -14   2   7      206.94      227.92    108.95 o 
 -13   2   7     1508.69     1473.48    185.57 o 
 -12   2   7      127.01      273.53    121.51 o 
 -11   2   7     1090.05     1288.72    117.90 o 
 -10   2   7     2492.43     2775.42    166.19 o 
  -9   2   7     5498.10     5398.61    203.74 o 
  -8   2   7      321.01      328.70     63.31 o 
  -7   2   7    16253.34    15744.92    454.64 o 
  -6   2   7     8069.87     7667.62    245.66 o 
  -5   2   7    12257.18    13899.90    399.79 o 
  -4   2   7     2074.27     2273.01    128.76 o 
  -3   2   7      226.90      194.91     44.73 o 
  -2   2   7     2902.77     2543.67    133.16 o 
  -1   2   7     6821.50     6095.97    200.79 o 
   0   2   7      274.76      374.51     48.88 o 
   1   2   7    30237.29    30010.89    748.63 o 
   2   2   7    17820.63    17469.71    462.30 o 
   3   2   7     2299.04     2918.25    190.16 o 
   4   2   7    11645.07    11286.07    364.74 o 
   5   2   7      739.39      754.25    115.26 o 
   6   2   7      942.20     1349.95    243.66 o 
   7   2   7     5988.50     5770.15    377.68 o 
   8   2   7     8113.60     7489.41    474.03 o 
   9   2   7      592.80      653.22    228.53 o 
  10   2   7     8906.33     8615.55    630.22 o 
  11   2   7       90.94      126.56     99.12 o 
  12   2   7     7046.94     7209.39    551.38 o 
  13   2   7     2719.15     2515.70    492.02 o 
  14   2   7      174.54      237.56    123.70 o 
  15   2   7     1408.50     1316.37    215.39 o 
 -19   3   7      158.12      190.73    188.86 o 
 -18   3   7      307.15      192.57    151.28 o 
 -17   3   7      331.17      178.78    226.46 o 
 -16   3   7      154.52      -42.22    212.46 o 
 -15   3   7     1149.14     1247.95    194.34 o 
 -14   3   7        0.88     -107.80     99.56 o 
 -13   3   7     1113.14      836.65    199.92 o 
 -12   3   7       98.99      105.39     72.69 o 
 -11   3   7        4.46      119.80     67.04 o 
 -10   3   7      385.94      443.36     82.29 o 
  -9   3   7     1008.87     1160.73    111.65 o 
  -8   3   7       16.49       45.82     47.22 o 
  -7   3   7       15.56       27.18     46.72 o 
  -6   3   7     1392.18     1611.93    101.77 o 
  -5   3   7      232.43      186.53     40.38 o 
  -4   3   7     1406.96     1261.19    178.45 o 
  -3   3   7     1677.11     2085.25    121.99 o 
  -2   3   7      201.81      191.70     76.65 o 
  -1   3   7     5130.69     4859.20    234.09 o 
   0   3   7       20.50       13.30     31.92 o 
   1   3   7       88.40      185.25     57.61 o 
   2   3   7     4236.94     5093.00    215.80 o 
   3   3   7       22.45       72.27     44.62 o 
   4   3   7     1152.76     1296.87    130.58 o 
   5   3   7     1378.05     1310.33    167.84 o 
   6   3   7     1214.58     1374.23    209.01 o 
   7   3   7     5347.88     5391.31    277.46 o 
   8   3   7     1185.44     1129.31    148.49 o 
   9   3   7      104.96       64.02     83.75 o 
  10   3   7      157.61      121.44     97.17 o 
  11   3   7      146.13      132.05     99.46 o 
  12   3   7       47.78      137.74    108.70 o 
  13   3   7      335.09      352.31    127.28 o 
  14   3   7        0.95      226.83    127.13 o 
  15   3   7      230.22      393.48    189.78 o 
 -18   4   7     2077.15     2187.47    279.86 o 
 -17   4   7       88.15       60.59    143.75 o 
 -16   4   7     3288.72     2819.87    289.73 o 
 -15   4   7      107.73       43.93    116.75 o 
 -14   4   7     3681.87     3086.90    284.04 o 
 -13   4   7       16.70       38.80    108.33 o 
 -12   4   7     7948.79     7891.71    353.84 o 
 -11   4   7       83.70      110.26     72.88 o 
 -10   4   7     8315.98     8392.92    335.99 o 
  -9   4   7     4958.28     4788.51    342.24 o 
  -8   4   7     8642.94     8711.55    330.98 o 
  -7   4   7     9382.76     9223.35    339.02 o 
  -6   4   7     1439.77     1858.87    128.11 o 
  -5   4   7     8192.61     7678.87    320.70 o 
  -4   4   7     4330.20     4972.19    248.64 o 
  -3   4   7     5122.27     5198.82    240.20 o 
  -2   4   7     5361.84     5166.94    225.82 o 
  -1   4   7    11652.09    10836.91    403.21 o 
   0   4   7      747.47      903.78     78.53 o 
   1   4   7    18920.09    19072.68    601.57 o 
   2   4   7    12252.25    12387.22    419.82 o 
   3   4   7    13774.06    14245.99    480.34 o 
   4   4   7     4265.39     4384.52    214.91 o 
   5   4   7     2259.70     2908.97    300.68 o 
   6   4   7     1702.67     1850.15    139.08 o 
   7   4   7     5415.77     5538.31    248.80 o 
   8   4   7     1601.96     1643.63    172.16 o 
   9   4   7     1767.63     1628.81    176.59 o 
  10   4   7     5599.16     5004.88    671.05 o 
  11   4   7     1406.23     1523.23    289.80 o 
  12   4   7     4019.59     3825.66    372.95 o 
  13   4   7     1125.21     1052.29    177.32 o 
  14   4   7     1334.89     1245.69    191.02 o 
  15   4   7      572.85      572.39    179.38 o 
 -18   5   7      305.45      650.15    216.31 o 
 -17   5   7     1620.23     1472.29    228.16 o 
 -16   5   7       55.60       36.27    129.27 o 
 -15   5   7     2070.86     2403.83    324.81 o 
 -14   5   7        6.77       92.90    122.39 o 
 -13   5   7     1244.88     1462.87    156.18 o 
 -12   5   7     2177.60     1846.52    172.04 o 
 -11   5   7     7488.90     7254.65    333.52 o 
 -10   5   7      763.10      864.74    115.52 o 
  -9   5   7     9311.99     9076.83    354.94 o 
  -8   5   7    13791.46    14115.98    493.03 o 
  -7   5   7      855.81      755.51     89.15 o 
  -6   5   7    16622.56    16511.00    816.95 o 
  -5   5   7      659.38      519.99     81.14 o 
  -4   5   7     2076.90     2364.84    154.54 o 
  -3   5   7     1011.68      968.80     88.89 o 
  -2   5   7     3365.62     3187.46    297.40 o 
  -1   5   7      154.53      -18.49     62.62 o 
   0   5   7    39339.75    38296.76   1603.38 o 
   1   5   7    17121.83    17978.51    576.35 o 
   2   5   7     6353.56     6021.62    242.86 o 
   3   5   7    13215.97    12761.70    461.15 o 
   4   5   7     1783.05     1806.62    149.77 o 
   5   5   7     4028.15     4519.30    314.55 o 
   6   5   7       18.09       22.10     70.02 o 
   7   5   7     1521.23     1825.60    150.06 o 
   8   5   7     3317.89     3388.05    272.51 o 
   9   5   7     1805.79     2192.96    225.06 o 
  10   5   7      885.36      801.19    152.69 o 
  11   5   7     2350.85     2749.39    567.93 o 
  12   5   7     2035.74     1933.99    233.96 o 
  13   5   7      153.11       82.83    199.99 o 
  14   5   7      148.96       52.24    200.94 o 
 -18   6   7      245.40      761.94    227.41 o 
 -17   6   7        5.88      -32.59    134.31 o 
 -16   6   7       27.39      -32.03    139.79 o 
 -15   6   7     1471.33     1892.79    264.94 o 
 -14   6   7      537.83      545.19    150.91 o 
 -13   6   7      461.16      403.25    112.49 o 
 -12   6   7        6.51      -11.14     83.59 o 
 -11   6   7      885.01     1066.44    212.26 o 
 -10   6   7       19.60        4.98     72.19 o 
  -9   6   7       18.56      113.93     68.11 o 
  -8   6   7        1.79      -22.27     57.53 o 
  -7   6   7      405.84      398.92     74.37 o 
  -6   6   7      509.26      546.25     86.99 o 
  -5   6   7     4592.67     4610.55    244.08 o 
  -4   6   7     2325.94     2761.15    306.12 o 
  -3   6   7     6921.48     6550.66    283.53 o 
  -2   6   7    13918.50    13799.79    664.69 o 
  -1   6   7     2234.57     1820.25    198.58 o 
   0   6   7     5098.67     4658.57    380.51 o 
   1   6   7      412.76      434.90    199.80 o 
   2   6   7       38.93       91.14     56.55 o 
   3   6   7     1236.34     1317.59    101.88 o 
   4   6   7       88.15       60.04     66.73 o 
   5   6   7       26.08       62.91     52.69 o 
   6   6   7     5230.40     5397.87    259.26 o 
   7   6   7     3006.41     3137.13    284.86 o 
   8   6   7        4.54      260.45    145.24 o 
   9   6   7     2326.45     2439.67    342.84 o 
  10   6   7      188.69      417.50    181.30 o 
  11   6   7      476.58      -98.91    155.64 o 
  12   6   7       82.03      213.42    184.94 o 
  13   6   7       24.39     -197.84    180.31 o 
  14   6   7      457.39      498.67    263.67 o 
 -17   7   7      920.85      550.41    300.98 o 
 -16   7   7       13.99     -197.89    135.12 o 
 -15   7   7     1243.75     1564.04    225.20 o 
 -14   7   7       44.15      136.91    128.46 o 
 -13   7   7     1882.12     2092.36    194.98 o 
 -12   7   7      430.68      452.55    113.42 o 
 -11   7   7     2927.76     3202.07    231.39 o 
 -10   7   7     5775.41     5492.01    295.42 o 
  -9   7   7     1235.72     1102.50    126.54 o 
  -8   7   7     2815.23     3095.24    201.44 o 
  -7   7   7     2281.06     2414.75    256.89 o 
  -6   7   7     5990.76     5894.28    295.82 o 
  -5   7   7       38.10      171.58     63.41 o 
  -4   7   7     5247.18     5362.84    307.06 o 
  -3   7   7       82.45      155.78     35.57 o 
  -2   7   7     6838.68     5772.47    819.91 o 
  -1   7   7     3160.38     3145.00    619.96 o 
   0   7   7     5751.76     5895.37    389.41 o 
   1   7   7     3308.80     3542.79    297.50 o 
   2   7   7     5494.30     5044.65    555.77 o 
   3   7   7     6656.29     6623.10    358.38 o 
   4   7   7     1203.36     1209.97    156.16 o 
   5   7   7     4440.42     5213.23    417.04 o 
   6   7   7       17.65      154.13     88.39 o 
   7   7   7     4395.99     5260.29    483.41 o 
   8   7   7       29.38       52.05    133.21 o 
   9   7   7     5063.36     4559.15    479.85 o 
  10   7   7      531.05      596.81    147.82 o 
  11   7   7     2141.58     2367.35    527.73 o 
  12   7   7     1772.03     1932.33    343.66 o 
  13   7   7     2262.32     2107.72    494.16 o 
 -16   8   7      265.92      467.56    171.80 o 
 -15   8   7      832.56      821.73    190.56 o 
 -14   8   7        3.28      -77.01    124.51 o 
 -13   8   7        3.06       81.44    100.18 o 
 -12   8   7       43.25       26.50     91.77 o 
 -11   8   7       46.06      106.91     93.20 o 
 -10   8   7     2404.30     2491.56    264.85 o 
  -9   8   7     2490.94     2351.31    186.90 o 
  -8   8   7      847.75     1337.23    156.60 o 
  -7   8   7     1915.75     2099.72    178.11 o 
  -6   8   7      613.86      962.07    185.39 o 
  -5   8   7     1577.05     1678.87    231.66 o 
  -4   8   7        1.99       64.36    122.45 o 
  -3   8   7      512.57      678.59    152.53 o 
  -2   8   7     1390.80     1125.60    180.53 o 
  -1   8   7     1719.26     1696.80    214.33 o 
   0   8   7       91.66       19.23     99.20 o 
   1   8   7     7245.68     7001.00    652.21 o 
   2   8   7     5498.40     5883.15    412.48 o 
   3   8   7      122.69       67.19     83.76 o 
   4   8   7     2506.52     2737.41    282.68 o 
   5   8   7      132.63      164.24    100.34 o 
   6   8   7       16.53      -92.49    138.26 o 
   7   8   7      461.42      443.61    168.34 o 
   8   8   7     3465.98     3352.27    474.61 o 
   9   8   7      517.38      547.53    144.97 o 
  10   8   7     5379.74     5432.13    546.20 o 
  11   8   7      328.03      433.30    218.18 o 
  12   8   7     1304.00     1149.40    471.57 o 
  13   8   7     1428.25     1463.66    740.77 o 
 -16   9   7       15.97      293.67    300.13 o 
 -15   9   7      997.14     1278.65    216.13 o 
 -14   9   7        1.92       -7.06    108.38 o 
 -13   9   7      933.20     1341.73    168.76 o 
 -12   9   7     3031.01     2933.77    238.24 o 
 -11   9   7      335.04      353.18    134.20 o 
 -10   9   7     1731.33     1665.76    226.47 o 
  -9   9   7      743.03      880.75    124.78 o 
  -8   9   7     1647.42     1644.68    284.47 o 
  -7   9   7     2650.60     2422.66    306.20 o 
  -6   9   7      178.63      117.87    117.46 o 
  -5   9   7     4367.93     4462.91    370.97 o 
  -4   9   7     1661.19     1609.20    220.78 o 
  -3   9   7      512.96      491.02    138.85 o 
  -2   9   7       15.10       17.40     98.45 o 
  -1   9   7     1728.37     1638.94    222.83 o 
   0   9   7      803.24      795.03    202.76 o 
   1   9   7     3496.53     3330.65    311.62 o 
   2   9   7     1186.38     1241.12    199.50 o 
   3   9   7     2261.04     2274.23    223.57 o 
   4   9   7     8857.07     8787.17    517.53 o 
   5   9   7     3839.72     3849.59    307.27 o 
   6   9   7     3093.88     2905.38    271.72 o 
   7   9   7     3167.76     3443.28    311.11 o 
   8   9   7     1110.34      993.21    189.89 o 
   9   9   7      117.74      283.88    135.75 o 
  10   9   7       72.26      180.51    133.22 o 
  11   9   7       44.32      232.37    239.76 o 
  12   9   7      750.64      684.71    258.42 o 
 -15  10   7       84.87     -201.59    339.77 o 
 -14  10   7     5092.96     5215.46    813.99 o 
 -13  10   7      195.14      -11.22    175.55 o 
 -12  10   7     4423.80     5254.39    394.26 o 
 -11  10   7     1010.21     1392.33    199.16 o 
 -10  10   7     3825.65     3627.80    308.17 o 
  -9  10   7     3591.41     3508.33    246.80 o 
  -8  10   7     2809.71     2717.21    215.69 o 
  -7  10   7     4660.57     4312.59    303.88 o 
  -6  10   7     3487.68     3458.41    271.79 o 
  -5  10   7    10964.50    10208.35    582.77 o 
  -4  10   7      421.30      385.13    219.66 o 
  -3  10   7    19402.96    18837.91    923.54 o 
  -2  10   7     1545.94     1627.44    229.38 o 
  -1  10   7     7258.76     6887.75    480.54 o 
   0  10   7      688.22      564.38    159.21 o 
   1  10   7     1306.97     1636.62    268.34 o 
   2  10   7      645.70      434.02    348.42 o 
   3  10   7     2185.36     2387.00    242.19 o 
   4  10   7     5193.56     5218.75    372.24 o 
   5  10   7     2247.60     2320.17    210.29 o 
   6  10   7     4131.18     4361.57    356.58 o 
   7  10   7      190.14      214.98    157.19 o 
   8  10   7     1083.75      876.79    549.07 o 
   9  10   7      232.73      238.54    279.41 o 
  10  10   7     1387.70     1357.23    230.15 o 
  11  10   7       22.73      154.05    217.40 o 
 -13  11   7      262.06       97.08    185.70 o 
 -12  11   7       53.97      115.25    187.69 o 
 -11  11   7     2532.21     2096.59    318.06 o 
 -10  11   7      596.83      454.69    181.32 o 
  -9  11   7     1352.49     1366.14    265.47 o 
  -8  11   7      606.24      758.91    159.31 o 
  -7  11   7     1489.74     1463.27    188.91 o 
  -6  11   7      427.43      447.00    126.99 o 
  -5  11   7      120.12      210.85    115.44 o 
  -4  11   7       12.64      -91.04    102.98 o 
  -3  11   7        3.69      -44.13    147.53 o 
  -2  11   7     1973.93     2015.44    220.17 o 
  -1  11   7      360.58      408.03    127.40 o 
   0  11   7     6320.20     6087.14    787.51 o 
   1  11   7       68.71       82.93    111.41 o 
   2  11   7     1917.69     1864.12    208.55 o 
   3  11   7      478.92      497.46    121.15 o 
   4  11   7      168.92       88.79    102.17 o 
   5  11   7      354.75      501.48    134.25 o 
   6  11   7      283.18      394.70    145.26 o 
   7  11   7       80.52      245.12    146.04 o 
   8  11   7      275.37      494.43    353.72 o 
   9  11   7     1362.85     1029.62    205.06 o 
  10  11   7      344.48      469.72    173.41 o 
 -12  12   7       17.08      243.53    219.75 o 
 -11  12   7      374.53      805.75    372.33 o 
 -10  12   7      551.49      499.87    310.80 o 
  -9  12   7      332.22      422.81    259.00 o 
  -8  12   7       80.21      204.59    124.58 o 
  -7  12   7       34.00      144.17    144.45 o 
  -6  12   7     1119.42     1447.19    244.27 o 
  -5  12   7     3290.43     2923.72    348.52 o 
  -4  12   7       37.92      -80.66    147.00 o 
  -3  12   7     5282.05     5357.88    478.42 o 
  -2  12   7     2676.73     2686.18    263.65 o 
  -1  12   7       93.83      234.55    117.87 o 
   0  12   7     1989.47     2035.54    293.66 o 
   1  12   7      537.65      734.03    160.22 o 
   2  12   7      129.46      177.57    116.88 o 
   3  12   7      380.70      520.28    119.94 o 
   4  12   7     1959.04     2003.87    213.90 o 
   5  12   7      523.62      470.65    131.22 o 
   6  12   7     3626.00     3411.07    330.86 o 
   7  12   7       14.01       45.35    139.07 o 
   8  12   7      850.16      711.24    189.33 o 
 -10  13   7      575.72      712.90    255.98 o 
  -9  13   7       76.73      269.52    246.61 o 
  -8  13   7      485.87      427.59    201.53 o 
  -7  13   7       27.82      -82.84    144.93 o 
  -6  13   7      213.90      -40.87    241.63 o 
  -5  13   7      111.34      196.75    180.71 o 
  -4  13   7     3757.76     3238.55    394.23 o 
  -3  13   7      669.22      693.47    212.92 o 
  -2  13   7     3384.45     3357.39    400.63 o 
  -1  13   7      523.50      559.40    200.49 o 
   0  13   7        2.78      159.73    182.14 o 
   1  13   7        1.24      177.81    182.36 o 
   2  13   7      435.83      733.42    220.94 o 
   3  13   7      540.73      347.40    154.70 o 
   4  13   7     1749.40     2164.08    275.79 o 
   5  13   7     3280.50     3689.61    453.20 o 
   6  13   7      940.92      658.53    247.08 o 
   7  13   7     4823.97     5455.57    572.83 o 
  -8  14   7       82.07      204.02    334.32 o 
  -7  14   7      322.45      766.27    214.47 o 
  -6  14   7      173.42      131.97    179.04 o 
  -5  14   7       60.11      239.10    207.02 o 
  -4  14   7      186.27      104.87    197.62 o 
  -3  14   7     1130.19      956.49    597.29 o 
  -2  14   7      727.72      423.53    208.78 o 
  -1  14   7      562.96      543.00    224.20 o 
   0  14   7      337.37      478.35    226.21 o 
   1  14   7       21.89      101.67    258.14 o 
   2  14   7      163.43      362.87    210.24 o 
   3  14   7      173.72      527.49    175.01 o 
   4  14   7      706.09      838.06    195.06 o 
  -3  15   7      247.60      683.38    253.38 o 
  -2  15   7     2595.83     2587.85    389.78 o 
  -1  15   7        9.83      170.87    213.63 o 
 -18   0   8      272.48      441.97    301.29 o 
 -17   0   8     4507.91     3624.56    437.45 o 
 -16   0   8      280.38      269.68    289.69 o 
 -15   0   8     2728.51     2323.07    328.42 o 
 -14   0   8      835.53      770.53    196.29 o 
 -13   0   8     9394.82     9588.78    623.31 o 
 -12   0   8       17.32      106.58    460.20 o 
 -11   0   8    18521.48    17873.83    914.71 o 
 -10   0   8    29501.67    29382.75   1608.12 o 
  -9   0   8     2325.05     2786.60    364.85 o 
  -8   0   8    32683.78    32985.16   1169.63 o 
  -7   0   8     4054.33     4163.71    272.01 o 
  -6   0   8     4073.34     3735.63    262.97 o 
  -5   0   8      173.01      308.46     83.97 o 
  -4   0   8    23503.70    24771.97   1056.55 o 
  -3   0   8     2890.73     3164.83    230.72 o 
  -2   0   8    68034.91    68797.59   2310.33 o 
  -1   0   8    43699.82    43879.66   1502.82 o 
   0   0   8    40934.42    42795.75   1474.79 o 
   1   0   8    55471.19    55778.70   1903.17 o 
   2   0   8       89.29      143.01     63.33 o 
   3   0   8     1363.49     1341.73    134.42 o 
   4   0   8     1454.77     1221.33    150.96 o 
   5   0   8      598.43      686.00    108.06 o 
   6   0   8     4924.54     4547.77    278.68 o 
   7   0   8     7838.99     7240.70   1053.36 o 
   8   0   8     3267.04     3519.62    363.84 o 
   9   0   8     6257.99     6485.42    720.44 o 
  10   0   8     6192.64     6106.55    978.50 o 
  11   0   8      125.20      101.53    140.84 o 
  12   0   8      478.31      160.50    163.60 o 
  13   0   8       19.74      148.58    154.63 o 
  14   0   8       10.77      166.68    185.16 o 
  15   0   8     1140.71      737.13    241.56 o 
 -19   1   8        9.95     -178.27    523.37 o 
 -18   1   8     1352.76     1368.09    292.39 o 
 -17   1   8     1174.66     1040.65    175.92 o 
 -16   1   8      698.75      479.20    130.01 o 
 -15   1   8     1002.14     1063.18    165.27 o 
 -14   1   8      718.80      602.48    130.89 o 
 -13   1   8     1148.67     1084.66    145.96 o 
 -12   1   8     7381.11     7353.82    344.67 o 
 -11   1   8     2880.52     3224.40    158.33 o 
 -10   1   8      226.71      254.78     55.87 o 
  -9   1   8     7013.36     6919.86    226.26 o 
  -8   1   8       48.59      112.13     50.99 o 
  -7   1   8      188.24      139.05     62.30 o 
  -6   1   8      454.37      622.56     81.53 o 
  -5   1   8     1339.50     1533.12     85.26 o 
  -4   1   8      557.78      424.55     99.31 o 
  -3   1   8      923.35      810.27     84.98 o 
  -2   1   8       86.98       29.95     39.41 o 
  -1   1   8    37185.95    37834.86   1016.53 o 
   0   1   8    18651.60    18996.44    491.15 o 
   1   1   8     9876.15    10656.20    304.24 o 
   2   1   8     7098.04     7458.94    233.32 o 
   3   1   8      129.35      311.75     77.78 o 
   4   1   8      440.23      566.43     68.54 o 
   5   1   8     4118.40     4502.82    283.80 o 
   6   1   8     3769.73     4250.56    327.06 o 
   7   1   8     6409.24     6012.59    264.03 o 
   8   1   8    13128.47    12295.24    500.62 o 
   9   1   8       14.66       68.98     87.96 o 
  10   1   8     3567.87     3469.19    274.85 o 
  11   1   8      928.08     1047.90    200.46 o 
  12   1   8       93.45      205.97    116.04 o 
  13   1   8       99.76      109.61    114.02 o 
  14   1   8      137.49       47.90    118.98 o 
  15   1   8      123.66      274.90    146.16 o 
 -19   2   8      236.62       46.90    177.58 o 
 -18   2   8       67.20      174.74    156.59 o 
 -17   2   8      321.00      299.74    136.52 o 
 -16   2   8        1.75      -63.54    102.85 o 
 -15   2   8       16.15       -6.15    140.92 o 
 -14   2   8      285.08      414.67    120.26 o 
 -13   2   8       76.74      199.70    107.03 o 
 -12   2   8      366.64      525.07    101.93 o 
 -11   2   8      178.61      285.19     62.16 o 
 -10   2   8     3329.96     3537.59    174.37 o 
  -9   2   8      381.03      552.06     70.80 o 
  -8   2   8     3750.54     4033.39    178.27 o 
  -7   2   8     2068.75     2226.44    189.68 o 
  -6   2   8     1078.71     1224.48     86.20 o 
  -5   2   8     1644.11     1759.09     98.60 o 
  -4   2   8      819.86     1010.50    101.73 o 
  -3   2   8     1700.33     1967.88    295.61 o 
  -2   2   8     1681.56     1600.80    122.59 o 
  -1   2   8    15011.69    14772.45    424.97 o 
   0   2   8      106.76      183.45     42.02 o 
   1   2   8    16675.48    17068.18    455.20 o 
   2   2   8      309.94      304.37     51.67 o 
   3   2   8     4360.10     4393.03    334.93 o 
   4   2   8      458.07      417.08     78.61 o 
   5   2   8       90.63      131.32     58.16 o 
   6   2   8     1023.44     1239.24    112.23 o 
   7   2   8     3283.06     3288.44    190.95 o 
   8   2   8     2754.14     2565.56    217.74 o 
   9   2   8     2528.36     2528.92    219.64 o 
  10   2   8     2042.27     1899.89    214.94 o 
  11   2   8      519.88      294.10    131.94 o 
  12   2   8     1054.56      951.99    162.06 o 
  13   2   8        5.92       90.90    119.88 o 
  14   2   8     2018.54     2277.74    247.53 o 
  15   2   8       96.11      216.00    145.13 o 
 -19   3   8       51.51       46.09    185.32 o 
 -18   3   8     2061.40     2372.61    335.96 o 
 -17   3   8     1965.39     1739.84    325.37 o 
 -16   3   8       42.87       -6.44    119.41 o 
 -15   3   8      738.62      771.77    165.92 o 
 -14   3   8      214.57      359.31    125.33 o 
 -13   3   8      253.18      107.43     99.65 o 
 -12   3   8     1645.42     1750.02    152.39 o 
 -11   3   8     7802.30     8019.35    336.02 o 
 -10   3   8      146.86      137.19     66.63 o 
  -9   3   8    18579.66    17916.94   1146.48 o 
  -8   3   8     4165.61     4021.66    180.04 o 
  -7   3   8     2768.02     3130.65    153.45 o 
  -6   3   8     1553.66     1254.87     91.64 o 
  -5   3   8      283.69      386.99     53.53 o 
  -4   3   8     5910.59     6296.69    362.83 o 
  -3   3   8     4422.79     4309.88    189.51 o 
  -2   3   8      224.89      226.17     52.21 o 
  -1   3   8    12511.92    12061.85    359.99 o 
   0   3   8    19372.54    18319.78    581.10 o 
   1   3   8     1314.39     1369.81    105.75 o 
   2   3   8    25808.71    26155.34    746.36 o 
   3   3   8     6425.79     6299.09    256.66 o 
   4   3   8       65.19       36.60     51.54 o 
   5   3   8       86.71      132.12     61.73 o 
   6   3   8     5368.56     5697.75    445.99 o 
   7   3   8      419.75      436.55     99.84 o 
   8   3   8    18503.49    17356.82    732.03 o 
   9   3   8    10660.61    10016.22    666.87 o 
  10   3   8     3703.81     3846.17    291.08 o 
  11   3   8     7840.33     7684.00    546.73 o 
  12   3   8      500.41      509.92    134.74 o 
  13   3   8     3800.07     3455.99    423.48 o 
  14   3   8        2.33      119.92    122.82 o 
  15   3   8     1497.15     1253.27    206.67 o 
 -18   4   8       48.27      139.41    174.93 o 
 -17   4   8      131.95      428.27    183.99 o 
 -16   4   8        6.00      138.78    131.20 o 
 -15   4   8        6.37      104.03    122.57 o 
 -14   4   8     1335.03     1140.66    257.15 o 
 -13   4   8       88.18      120.05    111.42 o 
 -12   4   8     1015.91     1177.72    293.79 o 
 -11   4   8     2355.97     2378.94    257.75 o 
 -10   4   8     6810.67     6398.47    290.38 o 
  -9   4   8        4.51       11.72     55.03 o 
  -8   4   8     7786.51     7880.80    341.26 o 
  -7   4   8     5057.95     4976.40    224.65 o 
  -6   4   8     7376.27     7566.91    284.70 o 
  -5   4   8       13.97       -4.52     46.16 o 
  -4   4   8      712.71      689.76     84.87 o 
  -3   4   8     7075.80     8365.67    337.35 o 
  -2   4   8     3917.58     3103.24    250.11 o 
  -1   4   8    10344.50     9989.38    385.52 o 
   0   4   8     6409.40     6260.89    238.87 o 
   1   4   8    28072.68    29060.97    891.95 o 
   2   4   8    11053.79    10504.70    391.27 o 
   3   4   8     1111.77     1230.52    168.35 o 
   4   4   8     4142.10     4104.75    210.59 o 
   5   4   8      565.36      530.95     80.90 o 
   6   4   8      681.04      501.15    126.51 o 
   7   4   8     1224.90     1445.09    129.77 o 
   8   4   8      439.89      295.99     98.68 o 
   9   4   8     1502.40     2030.25    203.95 o 
  10   4   8     1273.53     1100.35    167.66 o 
  11   4   8     1315.57     1416.53    289.13 o 
  12   4   8     1576.38     1622.76    354.36 o 
  13   4   8      996.52      955.36    252.16 o 
  14   4   8       15.46      261.00    126.87 o 
 -18   5   8     1595.74     1912.15    441.58 o 
 -17   5   8       82.48       63.84    229.86 o 
 -16   5   8     3658.21     3331.57    315.89 o 
 -15   5   8      115.80       70.71    126.41 o 
 -14   5   8     2793.51     2568.69    258.72 o 
 -13   5   8     1467.47     1655.10    226.53 o 
 -12   5   8     1003.87      963.02    132.78 o 
 -11   5   8     1461.66     1556.71    149.90 o 
 -10   5   8      502.07      601.63     96.96 o 
  -9   5   8     7605.78     6921.68    297.03 o 
  -8   5   8      919.47     1027.33    109.93 o 
  -7   5   8     9760.53     9671.30    359.74 o 
  -6   5   8       71.55      178.26     90.28 o 
  -5   5   8    13424.56    13436.03    518.01 o 
  -4   5   8     1933.60     1880.75    140.85 o 
  -3   5   8     7793.09     7248.00    300.82 o 
  -2   5   8     4549.57     4571.73    232.33 o 
  -1   5   8     7167.14     7353.52    299.51 o 
   0   5   8     1499.45     1471.23    100.55 o 
   1   5   8      985.54     1066.45     94.02 o 
   2   5   8     1619.72     1670.50    147.76 o 
   3   5   8     4392.73     5011.25    235.46 o 
   4   5   8     6437.45     6174.78    270.52 o 
   5   5   8      360.82      402.88     80.84 o 
   6   5   8     5056.98     5143.52    261.44 o 
   7   5   8       69.82      139.82     65.55 o 
   8   5   8        1.72       87.49     93.94 o 
   9   5   8       36.63      122.74     97.77 o 
  10   5   8     1459.31     1362.09    342.47 o 
  11   5   8        1.81       57.64    153.75 o 
  12   5   8      936.21      523.92    363.69 o 
  13   5   8      306.10        4.91    187.91 o 
  14   5   8      292.96      400.26    218.72 o 
 -18   6   8       27.05      162.50    186.18 o 
 -17   6   8     1918.90     2103.40    333.38 o 
 -16   6   8      405.16      505.44    188.00 o 
 -15   6   8     2010.67     2089.73    251.18 o 
 -14   6   8      710.05      663.62    151.71 o 
 -13   6   8     3240.74     3737.26    265.50 o 
 -12   6   8     2712.84     2547.89    205.84 o 
 -11   6   8     7058.10     7540.49    358.14 o 
 -10   6   8    15185.95    13918.07    596.27 o 
  -9   6   8     1323.75     1788.09    151.93 o 
  -8   6   8    14334.50    14103.89    497.47 o 
  -7   6   8      134.36      162.27     62.98 o 
  -6   6   8     9798.94     9307.12    398.20 o 
  -5   6   8        0.65       54.39     55.19 o 
  -4   6   8     9893.26    10295.67    413.22 o 
  -3   6   8      334.39      390.44    141.69 o 
  -2   6   8    19328.01    16848.06    793.69 o 
  -1   6   8     6235.19     5936.80    387.99 o 
   0   6   8     9268.65     8838.37    479.02 o 
   1   6   8    15390.01    15218.33    620.66 o 
   2   6   8      271.70      236.10     90.78 o 
   3   6   8     5923.85     5515.88    352.86 o 
   4   6   8        8.40       17.55     75.67 o 
   5   6   8     2484.24     2423.68    229.09 o 
   6   6   8       75.02       93.86     89.36 o 
   7   6   8     3409.19     4035.39    424.96 o 
   8   6   8      233.66      258.59    284.23 o 
   9   6   8     4563.61     4324.98    459.98 o 
  10   6   8     1708.19     1303.17    431.06 o 
  11   6   8     1548.55     1355.23    282.77 o 
  12   6   8     1500.22     1192.38    284.55 o 
  13   6   8       73.03      160.04    206.77 o 
 -17   7   8      767.43      838.50    233.96 o 
 -16   7   8       35.38       47.47    160.85 o 
 -15   7   8       86.45      250.86    170.37 o 
 -14   7   8       22.20      -27.61    111.67 o 
 -13   7   8       11.97      176.13     96.17 o 
 -12   7   8     1151.99     1498.83    158.93 o 
 -11   7   8     1570.99     1791.20    174.50 o 
 -10   7   8      599.30      713.19    114.77 o 
  -9   7   8     1325.00     1526.40    145.25 o 
  -8   7   8     1167.20     1299.25    216.65 o 
  -7   7   8      137.31      405.84     86.48 o 
  -6   7   8       58.19       58.79    129.07 o 
  -5   7   8     1451.56     1656.00    312.67 o 
  -4   7   8     7146.47     6413.35    434.96 o 
  -3   7   8      991.84     1057.40    169.88 o 
  -2   7   8     6112.07     5510.09    386.88 o 
  -1   7   8     5078.08     4891.33    362.42 o 
   0   7   8      415.19      384.90    124.65 o 
   1   7   8      425.87      389.68    119.67 o 
   2   7   8     1574.07     1816.30    286.88 o 
   3   7   8      715.82      690.16    124.60 o 
   4   7   8      677.18      724.46    131.37 o 
   5   7   8     1914.72     2164.02    217.12 o 
   6   7   8      292.18       33.77    152.05 o 
   7   7   8     3126.67     3182.94    532.25 o 
   8   7   8     7536.46     7298.15    601.65 o 
   9   7   8       49.04      256.28    173.94 o 
  10   7   8     1269.50     1275.19    218.18 o 
  11   7   8      637.35     1094.53    273.63 o 
  12   7   8       14.22      115.11    374.28 o 
  13   7   8       88.63      244.89    221.89 o 
 -16   8   8      342.29      388.85    198.92 o 
 -15   8   8     1126.39     1336.21    217.52 o 
 -14   8   8     1244.73     1428.75    173.50 o 
 -13   8   8      253.25      323.30    114.09 o 
 -12   8   8     2336.60     2077.84    197.61 o 
 -11   8   8     1135.46      955.85    142.31 o 
 -10   8   8      300.69      351.02     98.76 o 
  -9   8   8      313.59      279.10    109.63 o 
  -8   8   8      615.06      659.89    126.76 o 
  -7   8   8      260.30      320.78    255.18 o 
  -6   8   8     2087.74     2342.86    265.87 o 
  -5   8   8      147.88       -4.36    146.28 o 
  -4   8   8     1957.28     1818.71    230.55 o 
  -3   8   8     1317.67     1211.20    210.31 o 
  -2   8   8       38.19       11.06     91.04 o 
  -1   8   8      728.24      679.99    157.64 o 
   0   8   8       13.06      137.66    126.50 o 
   1   8   8       95.68       85.02    118.48 o 
   2   8   8     2673.16     2521.39    231.51 o 
   3   8   8     5102.33     5645.52    377.55 o 
   4   8   8      252.48      189.13    224.88 o 
   5   8   8     8616.73     8638.90    465.59 o 
   6   8   8      169.14      232.02    123.02 o 
   7   8   8     3338.58     3362.53    397.01 o 
   8   8   8      729.09     1336.97    270.70 o 
   9   8   8      114.15      249.91    126.46 o 
  10   8   8     1022.49     1028.22    184.37 o 
  11   8   8     1489.17     1287.40    304.20 o 
  12   8   8     1022.71     1140.26    292.68 o 
 -16   9   8     1012.54     1161.09    338.53 o 
 -15   9   8      293.03      548.06    269.82 o 
 -14   9   8     1303.49     1554.77    270.51 o 
 -13   9   8      297.12      211.25    138.68 o 
 -12   9   8      229.37      293.13    131.82 o 
 -11   9   8     1409.98     1566.92    202.69 o 
 -10   9   8      513.40      414.61    125.59 o 
  -9   9   8     4152.65     4323.09    326.69 o 
  -8   9   8      571.67      453.35    120.85 o 
  -7   9   8     1399.01     1138.41    197.36 o 
  -6   9   8     1584.95     1642.78    332.14 o 
  -5   9   8     3371.55     2748.23    293.52 o 
  -4   9   8     2176.93     2216.11    263.26 o 
  -3   9   8     6430.73     6884.36    472.12 o 
  -2   9   8     2102.58     1916.45    253.78 o 
  -1   9   8     3538.01     3988.57    377.55 o 
   0   9   8     6152.91     6679.51    466.84 o 
   1   9   8      423.70      418.05    148.90 o 
   2   9   8     4986.50     4968.62    593.16 o 
   3   9   8       53.69      -61.96     89.66 o 
   4   9   8     4021.48     4404.01    332.20 o 
   5   9   8       50.20       19.58    104.20 o 
   6   9   8     4393.68     4343.33    369.68 o 
   7   9   8      395.43      387.38    192.99 o 
   8   9   8     1980.14     1852.89    405.28 o 
   9   9   8      114.31      173.52    156.96 o 
  10   9   8     1174.63      920.70    194.00 o 
  11   9   8     2031.27     1515.66    330.38 o 
 -14  10   8       30.40       72.75    177.68 o 
 -13  10   8      478.67      347.21    140.94 o 
 -12  10   8      275.13      270.43    144.12 o 
 -11  10   8     3220.49     3498.77    312.18 o 
 -10  10   8       51.72      119.76    126.27 o 
  -9  10   8      147.92      195.35     99.92 o 
  -8  10   8       21.46      190.88     89.96 o 
  -7  10   8     3012.95     3695.60    517.37 o 
  -6  10   8       75.74      -14.36    118.09 o 
  -5  10   8      427.18      470.82    192.87 o 
  -4  10   8      219.22      394.27    140.91 o 
  -3  10   8     1242.62     1168.18    206.73 o 
  -2  10   8     1295.84     1161.25    201.88 o 
  -1  10   8      164.62      216.66    117.95 o 
   0  10   8       14.15      -31.55    115.20 o 
   1  10   8     2590.22     3081.35    329.24 o 
   2  10   8     3043.87     2809.54    307.71 o 
   3  10   8        0.59      160.36    115.74 o 
   4  10   8     3478.57     3374.79    289.92 o 
   5  10   8     2083.65     2276.01    408.32 o 
   6  10   8       36.53      -13.79    112.87 o 
   7  10   8       88.44      105.86    188.11 o 
   8  10   8      173.66      361.86    143.71 o 
   9  10   8       64.39       33.10    142.94 o 
  10  10   8      650.93     1102.10    328.17 o 
 -13  11   8     2441.28     2334.12    358.48 o 
 -12  11   8      402.55      161.88    189.68 o 
 -11  11   8     3857.99     3535.54    411.15 o 
 -10  11   8     2294.82     2156.62    320.84 o 
  -9  11   8     1430.90     1250.69    188.61 o 
  -8  11   8     3234.62     3524.32    356.94 o 
  -7  11   8     4399.57     4354.46    326.59 o 
  -6  11   8      230.79      184.71    249.34 o 
  -5  11   8    13226.64    12775.04    817.65 o 
  -4  11   8     1851.49     1990.40    271.24 o 
  -3  11   8     2201.33     2369.29    287.40 o 
  -2  11   8     3784.49     4234.95    607.42 o 
  -1  11   8       32.18       37.43    122.77 o 
   0  11   8     2730.01     2744.35    310.52 o 
   1  11   8     1069.31     1242.82    227.34 o 
   2  11   8     1830.13     1861.81    269.90 o 
   3  11   8     3020.68     3277.78    261.44 o 
   4  11   8     4570.93     5105.36    533.96 o 
   5  11   8      123.41      157.02    123.15 o 
   6  11   8     2970.60     2711.27    296.01 o 
   7  11   8     2044.23     2118.68    272.90 o 
   8  11   8        4.14       40.49    142.31 o 
   9  11   8       17.75      121.83    167.71 o 
 -12  12   8     1502.11     1356.79    288.68 o 
 -11  12   8      229.74      513.02    327.78 o 
 -10  12   8      725.71      591.39    226.59 o 
  -9  12   8      199.97      509.12    199.34 o 
  -8  12   8      603.47      505.56    169.98 o 
  -7  12   8      235.96      343.93    163.81 o 
  -6  12   8     2859.05     3085.92    491.90 o 
  -5  12   8      109.54      101.23    162.97 o 
  -4  12   8     3210.71     2911.19    272.87 o 
  -3  12   8       54.26        3.70    108.35 o 
  -2  12   8     1614.39     1645.81    210.12 o 
  -1  12   8      190.24      272.96    131.34 o 
   0  12   8      431.49      478.29    170.51 o 
   1  12   8     1047.44     1086.99    179.47 o 
   2  12   8     2979.28     2816.67    276.24 o 
   3  12   8     2453.28     2673.78    243.92 o 
   4  12   8      657.41      825.09    153.75 o 
   5  12   8     2097.89     2008.43    260.76 o 
   6  12   8        7.66       20.62    138.45 o 
   7  12   8     2580.41     2496.30    296.42 o 
   8  12   8       56.67     -161.30    153.44 o 
 -10  13   8      308.93      517.19    215.19 o 
  -9  13   8       38.41      189.04    181.15 o 
  -8  13   8      395.33      303.92    159.18 o 
  -7  13   8       73.24      123.46    173.50 o 
  -6  13   8      173.77       91.74    169.65 o 
  -5  13   8      197.89      221.63    186.41 o 
  -4  13   8      739.16      863.75    243.57 o 
  -3  13   8      686.37      588.65    231.14 o 
  -2  13   8      846.91      952.76    242.90 o 
  -1  13   8      949.89      965.95    242.16 o 
   0  13   8       10.18       58.38    176.49 o 
   1  13   8        0.97      -37.68    173.81 o 
   2  13   8       47.15      -65.97    144.74 o 
   3  13   8      189.13      251.66    144.84 o 
   4  13   8      300.15      341.21    146.36 o 
   5  13   8       33.47      152.83    144.33 o 
   6  13   8      357.70      403.54    176.40 o 
  -7  14   8      233.76      677.01    231.15 o 
  -6  14   8     3241.82     3250.96    391.02 o 
  -5  14   8      511.30      546.41    222.28 o 
  -4  14   8     2334.93     2641.15    662.10 o 
  -3  14   8     1956.58     2299.68    348.82 o 
  -2  14   8       37.94     -134.11    182.80 o 
  -1  14   8      616.01      576.95    248.81 o 
   0  14   8      162.40       18.42    197.49 o 
   1  14   8        6.95      -85.67    190.05 o 
   2  14   8     2884.40     2808.86    391.38 o 
   3  14   8     1776.44     1831.89    418.21 o 
 -19   1   9      830.30      633.42    229.71 o 
 -18   1   9      358.16        7.09    216.08 o 
 -17   1   9      701.83      579.35    210.14 o 
 -16   1   9      367.51      321.31    143.42 o 
 -15   1   9     2665.01     2359.25    221.21 o 
 -14   1   9     4066.87     3753.68    340.57 o 
 -13   1   9     3176.92     2456.96    386.74 o 
 -12   1   9     3077.50     3331.73    401.58 o 
 -11   1   9     1465.57     1397.93    278.15 o 
 -10   1   9    21878.10    20951.84    562.88 o 
  -9   1   9     6074.18     5996.53    229.71 o 
  -8   1   9     5471.98     5700.76    220.68 o 
  -7   1   9     4607.18     4899.58    194.93 o 
  -6   1   9     4964.79     5689.45    210.72 o 
  -5   1   9       31.20       36.54     73.84 o 
  -4   1   9    23477.51    23646.12    649.28 o 
  -3   1   9    16807.26    17183.26    488.48 o 
  -2   1   9      556.98      458.83     87.88 o 
  -1   1   9    21610.37    20236.44    523.16 o 
   0   1   9     3077.05     3097.58    170.76 o 
   1   1   9    25054.62    25346.81    651.31 o 
   2   1   9     8771.32     8700.93    269.00 o 
   3   1   9      941.61     1100.07    118.30 o 
   4   1   9     1010.79     1285.59    101.21 o 
   5   1   9     3406.81     3277.96    166.73 o 
   6   1   9     1183.72     1210.87    122.82 o 
   7   1   9     5381.10     5380.76    250.45 o 
   8   1   9     6157.66     6224.33    369.13 o 
   9   1   9     1574.85     1731.53    184.66 o 
  10   1   9     6237.59     6339.52    381.68 o 
  11   1   9      119.12      158.83    108.42 o 
  12   1   9      875.35     1025.00    168.34 o 
  13   1   9        1.35     -154.44    102.96 o 
  14   1   9      333.77      277.08    160.21 o 
 -19   2   9     1009.48     1127.43    267.89 o 
 -18   2   9      680.60      603.48    213.73 o 
 -17   2   9     1521.55     1393.02    271.21 o 
 -16   2   9       30.87     -129.12    134.14 o 
 -15   2   9       51.34      -62.29    116.36 o 
 -14   2   9       37.62      209.83    121.05 o 
 -13   2   9     1718.66     1990.36    290.08 o 
 -12   2   9      101.98      129.28    130.02 o 
 -11   2   9     9798.81     9844.48    332.24 o 
 -10   2   9     5740.01     5383.75    221.28 o 
  -9   2   9     2720.64     2663.05    148.90 o 
  -8   2   9     3596.71     3561.60    168.47 o 
  -7   2   9       44.44      126.04     43.46 o 
  -6   2   9      893.48     1354.11    107.66 o 
  -5   2   9     1171.86     1139.43     79.00 o 
  -4   2   9     1391.16     1570.00    118.11 o 
  -3   2   9    23798.12    22962.89    841.25 o 
  -2   2   9    13310.64    12417.24    371.85 o 
  -1   2   9      426.96      399.76    100.96 o 
   0   2   9    11853.02    10939.55    314.64 o 
   1   2   9     2719.51     2516.69    128.91 o 
   2   2   9     2913.03     3949.05    170.17 o 
   3   2   9      446.39      577.06     83.60 o 
   4   2   9      268.48      303.09     68.47 o 
   5   2   9      225.49      243.90     70.22 o 
   6   2   9     9359.45     9205.95    338.60 o 
   7   2   9     1429.95     1517.13    155.78 o 
   8   2   9     7308.44     7056.31    379.98 o 
   9   2   9    13972.05    13263.98    818.06 o 
  10   2   9      114.96      136.19     95.62 o 
  11   2   9     5410.96     4863.55    493.84 o 
  12   2   9      401.38      290.20    128.97 o 
  13   2   9     1127.67     1021.56    183.48 o 
  14   2   9      135.39      180.04    130.02 o 
 -19   3   9       17.54      277.96    214.52 o 
 -18   3   9        9.86      360.12    188.31 o 
 -17   3   9        2.35      114.65    155.88 o 
 -16   3   9        7.54       -7.93    137.62 o 
 -15   3   9       58.07       61.24    120.05 o 
 -14   3   9        4.64      -32.24    112.18 o 
 -13   3   9      291.94      288.27    111.68 o 
 -12   3   9       36.45      124.70     76.92 o 
 -11   3   9     3233.97     3204.26    286.05 o 
 -10   3   9      773.85      921.64    146.92 o 
  -9   3   9      520.71      527.63     98.41 o 
  -8   3   9      240.30      146.88     52.68 o 
  -7   3   9       11.68       47.76     63.17 o 
  -6   3   9      799.70      715.23     71.61 o 
  -5   3   9     1906.81     2087.24    150.72 o 
  -4   3   9     1576.40     1778.45    124.28 o 
  -3   3   9       24.76       48.16     53.90 o 
  -2   3   9      230.71      188.10     52.57 o 
  -1   3   9       15.79       62.83     39.40 o 
   0   3   9     8261.54     8480.91    278.35 o 
   1   3   9       35.13       14.97     49.50 o 
   2   3   9     4833.44     5108.85    266.08 o 
   3   3   9      212.14      154.06     59.61 o 
   4   3   9       12.87       58.21     55.20 o 
   5   3   9      633.47      598.88     88.90 o 
   6   3   9      268.93      211.14     70.24 o 
   7   3   9      340.92      265.03     89.38 o 
   8   3   9      615.21      543.26    117.07 o 
   9   3   9       98.06       49.44     94.46 o 
  10   3   9        5.43       23.04     91.36 o 
  11   3   9      348.75      409.67    121.84 o 
  12   3   9      103.08      216.91    123.94 o 
  13   3   9        5.28       50.92    177.41 o 
  14   3   9      188.72      158.51    148.25 o 
 -18   4   9      483.92      658.96    315.47 o 
 -17   4   9     1405.98     1507.56    273.85 o 
 -16   4   9      661.31      281.72    181.13 o 
 -15   4   9     1857.63     1720.42    226.22 o 
 -14   4   9     2195.27     2158.99    239.50 o 
 -13   4   9     3176.27     2782.45    420.64 o 
 -12   4   9      462.22      528.77    100.61 o 
 -11   4   9     8192.74     8097.35    443.20 o 
 -10   4   9       82.79      135.36     66.06 o 
  -9   4   9     6699.70     6330.57    280.95 o 
  -8   4   9      321.62      257.06     69.65 o 
  -7   4   9      641.92      703.86     99.07 o 
  -6   4   9     2808.98     3153.40    173.09 o 
  -5   4   9     9300.47     9345.16    386.86 o 
  -4   4   9     1878.11     1850.95    145.87 o 
  -3   4   9    17233.12    17081.89    626.91 o 
  -2   4   9     4966.39     4303.08    219.89 o 
  -1   4   9     6782.51     6865.53    261.67 o 
   0   4   9    14392.41    14125.02    471.12 o 
   1   4   9      112.21      169.88     55.39 o 
   2   4   9     8637.90     8769.40    328.00 o 
   3   4   9       56.30      122.14     62.53 o 
   4   4   9     5958.47     6089.25    277.91 o 
   5   4   9       98.87      158.73     64.71 o 
   6   4   9    10355.32    10060.96    373.74 o 
   7   4   9      241.50      291.85     76.46 o 
   8   4   9     4222.32     3975.20    280.30 o 
   9   4   9     6586.62     6334.10    511.33 o 
  10   4   9     1042.56      710.74    143.31 o 
  11   4   9     4613.00     4150.73    630.53 o 
  12   4   9        7.79       77.53    109.61 o 
  13   4   9     1365.76     1530.50    200.82 o 
  14   4   9       20.76     -103.23    173.99 o 
 -18   5   9      370.39      685.96    220.20 o 
 -17   5   9      786.76     1244.84    476.40 o 
 -16   5   9      320.06      667.25    203.46 o 
 -15   5   9     1867.92     1529.59    254.80 o 
 -14   5   9       22.73      107.74    119.65 o 
 -13   5   9     2762.66     3232.41    233.23 o 
 -12   5   9     5825.00     6314.41    432.78 o 
 -11   5   9     2170.17     2128.45    178.92 o 
 -10   5   9    17006.96    15825.13    653.36 o 
  -9   5   9     1903.12     1789.29    150.80 o 
  -8   5   9      752.88      826.65    101.75 o 
  -7   5   9     2634.38     2828.17    239.85 o 
  -6   5   9       27.51        8.37     67.85 o 
  -5   5   9      135.32      225.17     64.23 o 
  -4   5   9     7492.74     7123.82    319.73 o 
  -3   5   9    13477.71    13032.87    499.63 o 
  -2   5   9     6335.78     5958.67    276.11 o 
  -1   5   9    43060.59    41669.65   1407.28 o 
   0   5   9     2205.12     2217.81    133.57 o 
   1   5   9     6619.48     6208.45    258.94 o 
   2   5   9     6660.79     6298.88    528.23 o 
   3   5   9       26.74        4.71     88.56 o 
   4   5   9       78.70      -32.15    109.29 o 
   5   5   9      819.16     1096.45    117.33 o 
   6   5   9     1200.58     1473.56    140.91 o 
   7   5   9     3693.84     3824.66    279.30 o 
   8   5   9      945.92     1020.11    174.82 o 
   9   5   9        6.04     -204.94    265.07 o 
  10   5   9     3784.35     4299.93    660.93 o 
  11   5   9      729.36      550.69    209.33 o 
  12   5   9       60.68       92.41    243.50 o 
  13   5   9       14.33     -195.44    306.75 o 
 -18   6   9       24.53      368.13    207.71 o 
 -17   6   9      120.44      326.00    195.42 o 
 -16   6   9      530.92      373.59    191.98 o 
 -15   6   9      188.33      396.87    172.65 o 
 -14   6   9        8.77       22.25    114.05 o 
 -13   6   9      613.86      709.12    128.52 o 
 -12   6   9     1160.18     1600.51    238.08 o 
 -11   6   9      172.91      134.22     83.70 o 
 -10   6   9      111.13      191.19    130.93 o 
  -9   6   9      930.50     1212.63    131.54 o 
  -8   6   9      128.46      127.97     63.52 o 
  -7   6   9     6068.87     6065.36    268.67 o 
  -6   6   9     6019.02     5920.26    299.56 o 
  -5   6   9     2224.83     2526.52    178.71 o 
  -4   6   9     7463.02     7094.11    370.15 o 
  -3   6   9    10285.66     9172.44    373.33 o 
  -2   6   9      160.76      235.11    102.96 o 
  -1   6   9     5111.89     5359.30    389.55 o 
   0   6   9     1387.99     1410.47    188.97 o 
   1   6   9       61.27      153.13     84.05 o 
   2   6   9     5005.02     4497.39    352.39 o 
   3   6   9      125.92       17.28     81.48 o 
   4   6   9     1940.96     2001.20    202.20 o 
   5   6   9     9961.60    10433.09    496.08 o 
   6   6   9     1089.08     1404.65    175.56 o 
   7   6   9      478.83      507.45    286.81 o 
   8   6   9     1749.18     1646.03    498.13 o 
   9   6   9     1134.19     1287.30    274.13 o 
  10   6   9      216.87      176.84    188.04 o 
  11   6   9        0.32      102.39    171.23 o 
  12   6   9       23.40     -126.68    171.24 o 
  13   6   9      747.85     1267.98    434.57 o 
 -17   7   9       41.70      347.58    190.98 o 
 -16   7   9      512.76      924.44    217.67 o 
 -15   7   9        2.20      -16.97    336.35 o 
 -14   7   9     2158.93     1933.33    273.63 o 
 -13   7   9      290.17      246.59    109.49 o 
 -12   7   9     5978.87     6421.39    381.51 o 
 -11   7   9      890.03      849.30    127.20 o 
 -10   7   9     3619.23     3664.31    254.80 o 
  -9   7   9        3.28       63.15    153.90 o 
  -8   7   9     1972.29     2404.26    189.00 o 
  -7   7   9      789.41     1030.81    201.82 o 
  -6   7   9     2855.08     3319.10    269.51 o 
  -5   7   9     3696.46     3837.78    218.43 o 
  -4   7   9     2210.88     2420.67    304.64 o 
  -3   7   9     2803.04     2752.09    759.70 o 
  -2   7   9      549.63      402.30    125.02 o 
  -1   7   9     1365.39     1376.99    203.30 o 
   0   7   9       74.13      115.09    107.24 o 
   1   7   9     9629.29     9193.82    439.59 o 
   2   7   9      229.86      255.41    104.18 o 
   3   7   9     9980.98    10167.98    707.74 o 
   4   7   9      555.69      668.19    137.69 o 
   5   7   9     2722.57     3000.96    260.82 o 
   6   7   9      254.54      508.34    124.78 o 
   7   7   9     3944.80     4142.51    444.39 o 
   8   7   9     2600.75     2642.42    369.24 o 
   9   7   9        6.49       59.36    153.23 o 
  10   7   9     2631.42     2537.22    473.67 o 
  11   7   9       18.33      106.25    203.23 o 
  12   7   9     4913.69     4011.86    493.58 o 
 -16   8   9       24.98       23.21    145.89 o 
 -15   8   9        4.39      -18.35    144.21 o 
 -14   8   9       22.99       37.33    226.20 o 
 -13   8   9      840.60     1003.92    267.73 o 
 -12   8   9       17.24       56.24     96.59 o 
 -11   8   9     2211.33     2371.43    197.78 o 
 -10   8   9      627.59      673.71    120.34 o 
  -9   8   9      501.76      713.24    142.46 o 
  -8   8   9     4987.51     5978.86    528.44 o 
  -7   8   9      139.92      230.17    113.97 o 
  -6   8   9        5.11       52.22    101.26 o 
  -5   8   9      103.48      191.08    113.43 o 
  -4   8   9       30.13       79.79    110.06 o 
  -3   8   9     2628.12     2821.06    292.72 o 
  -2   8   9    10202.72    10538.66    580.66 o 
  -1   8   9      131.47      156.28    116.15 o 
   0   8   9    11476.04    10255.99    577.73 o 
   1   8   9     1184.48     1365.33    403.57 o 
   2   8   9      342.18      333.50    284.94 o 
   3   8   9     1312.32     1284.51    175.49 o 
   4   8   9      265.33      262.11    190.53 o 
   5   8   9       39.47      154.85    130.55 o 
   6   8   9     5013.10     4937.75    355.11 o 
   7   8   9      631.38      825.98    262.19 o 
   8   8   9     3404.45     4004.30    465.73 o 
   9   8   9     4447.01     4590.78    503.17 o 
  10   8   9      283.97      364.55    262.74 o 
  11   8   9     1583.43     1760.68    338.67 o 
  12   8   9      179.40      136.05    216.04 o 
 -15   9   9      341.31      386.67    257.52 o 
 -14   9   9     1442.08     2031.22    272.14 o 
 -13   9   9      291.59      404.42    161.65 o 
 -12   9   9      354.74      401.27    145.03 o 
 -11   9   9      820.32      751.71    160.47 o 
 -10   9   9      175.99      265.23    119.91 o 
  -9   9   9     1742.92     1758.75    214.39 o 
  -8   9   9     1829.97     2028.02    215.10 o 
  -7   9   9        4.38       20.83    106.32 o 
  -6   9   9     8734.28     7828.54    526.12 o 
  -5   9   9     7055.65     5991.04    448.05 o 
  -4   9   9       22.99       87.91    109.73 o 
  -3   9   9      551.41      728.11    177.23 o 
  -2   9   9       26.77      140.61    120.18 o 
  -1   9   9      762.85      738.46    174.16 o 
   0   9   9     4391.76     3728.75    351.99 o 
   1   9   9     1161.84     1201.54    210.83 o 
   2   9   9     6311.49     5950.55    699.10 o 
   3   9   9    10435.22    10581.35    883.86 o 
   4   9   9      375.06      589.63    160.62 o 
   5   9   9     2492.54     3350.52    299.40 o 
   6   9   9     1870.74     2117.61    323.61 o 
   7   9   9       36.25      165.36    168.05 o 
   8   9   9       25.17       14.43    182.13 o 
   9   9   9      426.76      377.98    160.12 o 
  10   9   9        7.00      267.07    168.02 o 
  11   9   9     2257.13     2851.50    656.72 o 
 -14  10   9     1162.30     1323.40    219.95 o 
 -13  10   9     5634.85     5068.09    652.28 o 
 -12  10   9      381.53      286.52    143.13 o 
 -11  10   9     2568.95     2404.96    267.74 o 
 -10  10   9      198.47       90.70    125.20 o 
  -9  10   9     3435.74     3608.58    308.06 o 
  -8  10   9       92.43       90.14    122.43 o 
  -7  10   9    12486.85    10944.32    634.25 o 
  -6  10   9     1240.43     1515.84    229.20 o 
  -5  10   9     4309.79     4147.91    464.71 o 
  -4  10   9     4664.20     4899.48    415.54 o 
  -3  10   9       43.85       11.71    126.55 o 
  -2  10   9     2343.02     2245.30    286.44 o 
  -1  10   9       64.90       24.48    117.15 o 
   0  10   9     3186.00     3349.73    345.87 o 
   1  10   9       70.75      -39.61    126.58 o 
   2  10   9     5965.55     6289.03    418.23 o 
   3  10   9       61.53      153.89    366.41 o 
   4  10   9     7250.42     7181.52    451.90 o 
   5  10   9     1911.94     2685.32    278.23 o 
   6  10   9      387.09      608.70    215.67 o 
   7  10   9      904.01      798.43    259.78 o 
   8  10   9      167.47      191.44    140.45 o 
   9  10   9       28.95      112.00    149.80 o 
  10  10   9     1022.69     1411.82    230.24 o 
 -13  11   9      739.36     1064.19    309.86 o 
 -12  11   9     1809.29     1809.63    383.39 o 
 -11  11   9       13.98      204.51    185.14 o 
 -10  11   9     1470.15     1704.08    257.16 o 
  -9  11   9      952.71     1069.87    169.33 o 
  -8  11   9     2316.07     1854.54    305.81 o 
  -7  11   9       16.70       -4.19    202.76 o 
  -6  11   9     3223.85     2622.94    312.66 o 
  -5  11   9      183.86      179.09    175.81 o 
  -4  11   9     2541.91     2700.25    318.20 o 
  -3  11   9     2247.56     2226.96    292.42 o 
  -2  11   9     2118.76     2411.20    310.47 o 
  -1  11   9     4103.59     4589.73    421.53 o 
   0  11   9     1015.60     1009.00    221.22 o 
   1  11   9     1744.04     1561.22    454.67 o 
   2  11   9      160.87      253.15    126.93 o 
   3  11   9       56.30      -11.86    141.84 o 
   4  11   9       32.23        4.61    122.63 o 
   5  11   9     1130.14     1349.92    180.65 o 
   6  11   9       14.92       80.55    138.88 o 
   7  11   9     2177.84     2300.48    285.58 o 
   8  11   9      639.74      773.07    212.49 o 
   9  11   9      452.90      421.80    378.49 o 
 -12  12   9       73.84       66.99    219.82 o 
 -11  12   9       49.03       12.50    196.04 o 
 -10  12   9      106.90       13.08    171.77 o 
  -9  12   9      222.65      911.92    207.07 o 
  -8  12   9        6.53       -2.47    140.43 o 
  -7  12   9     2541.73     2537.43    320.06 o 
  -6  12   9     4239.37     3791.47    314.70 o 
  -5  12   9      485.80      480.93    155.49 o 
  -4  12   9     6324.96     7097.41    443.89 o 
  -3  12   9     1588.62     1690.58    223.58 o 
  -2  12   9     1436.67      924.95    222.71 o 
  -1  12   9      195.60      201.03    153.43 o 
   0  12   9      191.88      -41.31    140.61 o 
   1  12   9      483.31      445.17    147.02 o 
   2  12   9     2443.28     2511.50    240.74 o 
   3  12   9     1430.68     1666.29    257.36 o 
   4  12   9     1572.21     1463.72    192.07 o 
   5  12   9     3131.43     3407.91    336.64 o 
   6  12   9       20.26      445.62    194.81 o 
   7  12   9      413.83      244.90    176.56 o 
 -10  13   9       79.22      162.67    202.65 o 
  -9  13   9      146.22      142.24    182.12 o 
  -8  13   9      932.60      744.56    206.48 o 
  -7  13   9      810.07      813.18    226.32 o 
  -6  13   9     1988.83     1921.07    305.14 o 
  -5  13   9     3182.03     2794.51    373.16 o 
  -4  13   9       48.29      120.88    195.30 o 
  -3  13   9     2030.10     2212.86    336.22 o 
  -2  13   9       89.27     -229.23    166.42 o 
  -1  13   9      453.91      234.44    194.14 o 
   0  13   9     1520.41     1672.22    300.81 o 
   1  13   9     1248.96     1344.27    340.16 o 
   2  13   9      413.85      508.55    146.51 o 
   3  13   9     4036.58     3974.32    601.26 o 
   4  13   9     1911.45     2060.90    226.71 o 
   5  13   9     2192.23     2507.40    299.52 o 
  -7  14   9        1.22      154.15    177.73 o 
  -6  14   9      424.96      485.34    206.10 o 
  -5  14   9      116.64       49.31    204.90 o 
  -4  14   9     1768.69     1859.18    332.56 o 
  -3  14   9       14.46      -77.83    197.42 o 
  -2  14   9     1050.99     1207.95    295.61 o 
  -1  14   9      163.03      522.56    237.28 o 
   0  14   9      323.69      478.29    556.71 o 
   1  14   9      120.64      292.64    235.30 o 
   2  14   9       36.89     -121.47    155.66 o 
 -19   0  10      340.57      -89.27    309.24 o 
 -18   0  10      924.62      723.48    370.77 o 
 -17   0  10     1803.59     1369.06    381.68 o 
 -16   0  10     2414.68     2797.79    516.44 o 
 -15   0  10     1165.43     1564.42    397.57 o 
 -14   0  10     9153.28     9572.14    623.87 o 
 -13   0  10       82.21      131.67    132.77 o 
 -12   0  10    29689.88    30270.61   4025.63 o 
 -11   0  10     4223.44     4538.76    282.73 o 
 -10   0  10    26649.59    25426.13   1409.10 o 
  -9   0  10     4322.87     4299.76    245.13 o 
  -8   0  10     1434.24     1384.64    176.35 o 
  -7   0  10     5535.65     6373.90    367.04 o 
  -6   0  10    18205.22    18476.43    842.50 o 
  -5   0  10    12903.43    12501.97    603.21 o 
  -4   0  10    11964.28    11632.83    566.44 o 
  -3   0  10    38985.80    38439.38   1609.75 o 
  -2   0  10      352.20      288.29     66.14 o 
  -1   0  10    51508.62    54055.32   1854.84 o 
   0   0  10    23061.79    22277.62    822.34 o 
   1   0  10       59.95       70.94     60.01 o 
   2   0  10       11.91       -7.97     75.87 o 
   3   0  10      881.19      940.98    167.55 o 
   4   0  10      339.05      291.44    130.55 o 
   5   0  10    12263.28    11756.60    513.33 o 
   6   0  10     1639.59     1671.02    181.24 o 
   7   0  10       36.47       80.71    123.22 o 
   8   0  10     4981.98     5449.30    474.56 o 
   9   0  10     1516.48     1384.38    253.74 o 
  10   0  10     1321.72     1421.52    260.25 o 
  11   0  10       25.15      -67.49    349.28 o 
  12   0  10       16.87      230.72    167.85 o 
  13   0  10      517.13      537.75    218.26 o 
  14   0  10      443.17      783.72    319.60 o 
 -19   1  10      557.11      707.93    240.28 o 
 -18   1  10        5.09      -67.32    163.26 o 
 -17   1  10      226.45      139.26    355.74 o 
 -16   1  10       26.49      -89.72    159.38 o 
 -15   1  10       36.53      156.68    235.32 o 
 -14   1  10      309.93      269.49    107.08 o 
 -13   1  10      935.96     1201.74    149.62 o 
 -12   1  10     1765.46     1990.62    264.95 o 
 -11   1  10      320.72      440.50     83.01 o 
 -10   1  10     1924.49     2069.39    138.43 o 
  -9   1  10        7.15       93.29     50.24 o 
  -8   1  10       45.85       13.30     41.12 o 
  -7   1  10       75.69      184.55     49.63 o 
  -6   1  10      459.91      303.08     66.46 o 
  -5   1  10     3621.90     3214.75    183.21 o 
  -4   1  10       39.62      100.46     38.61 o 
  -3   1  10     6502.70     6422.30    224.54 o 
  -2   1  10    11252.11    10812.33    372.62 o 
  -1   1  10      105.35       65.69     40.03 o 
   0   1  10     1341.96     1361.96     93.26 o 
   1   1  10      507.40      802.29     77.19 o 
   2   1  10     1047.10     1301.59     99.83 o 
   3   1  10     4081.34     3845.21    179.71 o 
   4   1  10     5874.56     6030.02    234.73 o 
   5   1  10      486.61      526.97     86.15 o 
   6   1  10     6105.83     6239.81    298.30 o 
   7   1  10     3171.46     3500.41    209.87 o 
   8   1  10      129.43      161.77     91.40 o 
   9   1  10     2639.48     2517.31    361.01 o 
  10   1  10      100.70      217.82    109.49 o 
  11   1  10        8.44       26.73    103.30 o 
  12   1  10       24.43      254.04    119.15 o 
  13   1  10      233.44      316.46    129.52 o 
  14   1  10        2.71      212.39    236.35 o 
 -19   2  10       15.18      198.78    202.12 o 
 -18   2  10      177.86      481.85    204.45 o 
 -17   2  10        1.90      181.08    176.87 o 
 -16   2  10       65.12      151.38    155.17 o 
 -15   2  10        3.05       32.99    156.18 o 
 -14   2  10       17.45       52.15    130.82 o 
 -13   2  10      600.63      732.49    138.92 o 
 -12   2  10       52.75       77.67     71.45 o 
 -11   2  10     6737.80     6816.28    266.39 o 
 -10   2  10      765.07      763.04     90.15 o 
  -9   2  10     2883.78     3082.58    164.59 o 
  -8   2  10      193.45      299.00     57.65 o 
  -7   2  10     1262.18     1476.27    109.79 o 
  -6   2  10      393.10      517.13     56.51 o 
  -5   2  10      131.34        7.24     48.33 o 
  -4   2  10      123.46       95.13     49.57 o 
  -3   2  10     3677.41     3246.26    152.05 o 
  -2   2  10     7792.43     7550.99    254.61 o 
  -1   2  10     1996.31     1754.58    114.07 o 
   0   2  10     5314.21     5592.89    197.44 o 
   1   2  10     3061.28     3186.66    152.40 o 
   2   2  10      886.14      831.02     83.49 o 
   3   2  10       27.24      121.51     53.16 o 
   4   2  10     5993.35     6399.96    322.25 o 
   5   2  10      522.44      375.60     99.52 o 
   6   2  10     8839.82     8653.49    379.30 o 
   7   2  10     1641.43     1584.23    141.90 o 
   8   2  10     5505.00     5675.58    342.78 o 
   9   2  10      122.95       69.27    136.54 o 
  10   2  10      191.81      -16.32     97.73 o 
  11   2  10      415.53      328.59    213.23 o 
  12   2  10     1527.01     1366.32    193.72 o 
  13   2  10      282.03      257.35    141.62 o 
  14   2  10      582.83      731.80    220.63 o 
 -19   3  10     2006.13     1792.05    490.34 o 
 -18   3  10       45.04       26.62    165.55 o 
 -17   3  10      494.54      302.58    364.62 o 
 -16   3  10        1.61       92.20    162.18 o 
 -15   3  10     1253.15     1408.33    241.55 o 
 -14   3  10       41.42      188.05    147.96 o 
 -13   3  10     6395.95     7025.07    338.51 o 
 -12   3  10     4617.00     4955.98    387.96 o 
 -11   3  10     1520.01     1622.52    127.07 o 
 -10   3  10     4991.28     5259.46    228.62 o 
  -9   3  10      105.50      198.74     58.83 o 
  -8   3  10     5485.14     5645.00    224.08 o 
  -7   3  10        5.96       76.28     47.21 o 
  -6   3  10     1431.74     1768.41    112.24 o 
  -5   3  10     7855.74     7215.17    280.10 o 
  -4   3  10     4921.73     4036.99    198.91 o 
  -3   3  10       10.07        3.58     42.83 o 
  -2   3  10    30680.90    31383.99    856.33 o 
  -1   3  10    23326.39    22939.18    648.06 o 
   0   3  10     4511.44     4740.98    200.00 o 
   1   3  10     4357.54     4197.76    214.79 o 
   2   3  10     1195.80     1248.59    112.65 o 
   3   3  10      516.33      661.84     90.73 o 
   4   3  10     4288.18     4034.37    214.63 o 
   5   3  10     5001.05     5013.79    248.04 o 
   6   3  10     6635.48     6752.43    294.11 o 
   7   3  10    16471.93    16285.07    536.15 o 
   8   3  10      919.70     1021.54    242.21 o 
   9   3  10    11554.74    11177.81    520.90 o 
  10   3  10     4216.67     3835.86    297.90 o 
  11   3  10     1421.92     1173.86    177.05 o 
  12   3  10      341.84      284.19    130.31 o 
  13   3  10     1839.11     1929.95    232.84 o 
  14   3  10     1067.34      937.01    218.31 o 
 -18   4  10      330.50      446.54    207.80 o 
 -17   4  10      150.35      214.25    170.03 o 
 -16   4  10      288.17      237.96    174.03 o 
 -15   4  10      165.08      226.98    333.78 o 
 -14   4  10     2322.87     2238.79    303.59 o 
 -13   4  10      736.30      599.81    106.06 o 
 -12   4  10     1925.14     1954.33    171.15 o 
 -11   4  10      287.65      179.23     77.32 o 
 -10   4  10      680.91      699.89    105.18 o 
  -9   4  10     5327.36     5102.39    249.68 o 
  -8   4  10     1342.03     1301.84    119.20 o 
  -7   4  10       31.68      -23.72     53.06 o 
  -6   4  10      205.43      172.51     86.35 o 
  -5   4  10     1286.88     1216.89    124.60 o 
  -4   4  10     3375.35     3295.44    196.92 o 
  -3   4  10    11395.49    10051.79    406.85 o 
  -2   4  10     2700.35     2661.93    173.84 o 
  -1   4  10      586.76      511.72    120.03 o 
   0   4  10    14820.91    13187.12    452.78 o 
   1   4  10     2618.43     2411.79    156.87 o 
   2   4  10     1227.03     1254.46    119.99 o 
   3   4  10        7.97       10.19     59.99 o 
   4   4  10      375.74      383.26    127.16 o 
   5   4  10     1650.22     1842.29    148.47 o 
   6   4  10     2071.05     2287.89    251.62 o 
   7   4  10      114.26       30.60     95.45 o 
   8   4  10     1722.04     1688.39    184.24 o 
   9   4  10     2216.35     2530.34    379.43 o 
  10   4  10       62.08      -53.92     90.52 o 
  11   4  10      316.74      238.69    118.13 o 
  12   4  10      122.25       12.65    152.36 o 
  13   4  10       20.89      238.88    191.56 o 
 -18   5  10      894.74      754.12    225.50 o 
 -17   5  10     1840.51     2239.08    331.31 o 
 -16   5  10      698.10      717.29    214.77 o 
 -15   5  10     2215.17     2230.31    452.02 o 
 -14   5  10       66.25      -59.18    127.44 o 
 -13   5  10     1288.08     1410.95    174.39 o 
 -12   5  10      164.32      138.98     91.36 o 
 -11   5  10     6470.45     6454.72    319.27 o 
 -10   5  10      968.63     1024.91    123.50 o 
  -9   5  10     7843.35     7818.93    331.26 o 
  -8   5  10      922.84     1032.59    110.68 o 
  -7   5  10     5538.81     5319.52    243.11 o 
  -6   5  10     4020.09     3427.62    579.84 o 
  -5   5  10     2177.51     2422.17    180.61 o 
  -4   5  10     6134.59     6294.29    350.99 o 
  -3   5  10      110.09      111.97     82.46 o 
  -2   5  10     8959.87     9508.87    391.27 o 
  -1   5  10      579.65      612.40     75.60 o 
   0   5  10     8893.23     8642.67    478.32 o 
   1   5  10      322.22      352.19     66.76 o 
   2   5  10     3876.39     4086.42    211.04 o 
   3   5  10      554.34      595.27    134.50 o 
   4   5  10     1530.00     1716.52    220.33 o 
   5   5  10     5339.34     5856.70    505.88 o 
   6   5  10      922.61      964.06    119.15 o 
   7   5  10      593.05      828.79    431.30 o 
   8   5  10     1692.98     1605.91    275.31 o 
   9   5  10     1617.02     1710.36    562.24 o 
  10   5  10      377.98      304.81    251.52 o 
  11   5  10     1429.00     1655.03    395.47 o 
  12   5  10       97.64      -83.12    158.44 o 
  13   5  10      772.47      881.62    426.94 o 
 -18   6  10     1042.60     1419.82    282.77 o 
 -17   6  10      696.32      770.63    218.06 o 
 -16   6  10     2234.05     2377.32    329.70 o 
 -15   6  10     1492.26     1498.36    319.44 o 
 -14   6  10     6335.16     6424.98    400.21 o 
 -13   6  10      112.01      116.12    106.14 o 
 -12   6  10     8427.05     8246.25    387.13 o 
 -11   6  10     1208.48     1224.48    144.53 o 
 -10   6  10     3581.16     3992.20    250.20 o 
  -9   6  10     2959.89     3319.67    211.61 o 
  -8   6  10     2429.33     2453.82    188.37 o 
  -7   6  10     1356.64     1776.87    164.10 o 
  -6   6  10     6504.31     6557.37    322.68 o 
  -5   6  10     7217.40     7184.45    332.21 o 
  -4   6  10     2005.51     2099.09    227.84 o 
  -3   6  10    18790.97    18647.53    889.24 o 
  -2   6  10     2956.09     3190.57    297.06 o 
  -1   6  10     9930.95     9163.55    514.37 o 
   0   6  10     6140.61     6603.92    369.83 o 
   1   6  10     4008.21     3866.23    280.61 o 
   2   6  10      860.85      892.34    143.17 o 
   3   6  10     1535.39     1570.33    184.72 o 
   4   6  10      330.06      345.19    144.03 o 
   5   6  10     5166.14     6047.31    732.05 o 
   6   6  10     6181.81     7080.58    406.10 o 
   7   6  10      835.24      675.86    204.01 o 
   8   6  10     3243.10     2927.02    385.05 o 
   9   6  10      135.05      355.62    179.66 o 
  10   6  10     1038.40     1236.57    323.96 o 
  11   6  10       11.32      435.46    227.29 o 
  12   6  10      288.69      315.95    226.34 o 
 -17   7  10       71.74      116.93    187.63 o 
 -16   7  10       68.44       85.94    166.61 o 
 -15   7  10      636.70      831.25    234.38 o 
 -14   7  10      722.47     1120.58    265.85 o 
 -13   7  10     2890.94     2897.17    262.93 o 
 -12   7  10       68.66      208.00    107.78 o 
 -11   7  10        5.76        8.59     87.21 o 
 -10   7  10      569.32      728.05    147.53 o 
  -9   7  10      935.81      819.97    108.59 o 
  -8   7  10     1312.73     1354.32    219.23 o 
  -7   7  10      815.75      901.10    257.60 o 
  -6   7  10     1086.44     1073.89    186.49 o 
  -5   7  10     4822.15     4421.57    518.46 o 
  -4   7  10     1586.84     1701.21    426.24 o 
  -3   7  10     7790.55     7287.76    477.04 o 
  -2   7  10     3241.78     2636.20    280.62 o 
  -1   7  10       79.85      105.87    105.72 o 
   0   7  10       43.22       83.47    123.77 o 
   1   7  10      165.29      167.39     99.81 o 
   2   7  10       52.83        1.91     87.78 o 
   3   7  10     5191.15     4749.49    334.32 o 
   4   7  10     5614.38     5805.12    375.58 o 
   5   7  10       20.98      152.11    136.78 o 
   6   7  10     3220.82     3506.46    299.45 o 
   7   7  10     3793.80     4334.96    455.66 o 
   8   7  10      664.13      744.31    312.20 o 
   9   7  10     1168.38      900.27    241.01 o 
  10   7  10      266.67      386.29    247.55 o 
  11   7  10       17.41     -102.22    183.52 o 
  12   7  10       76.18      486.60    243.50 o 
 -16   8  10     1222.67     1577.73    281.31 o 
 -15   8  10      454.28      429.75    265.62 o 
 -14   8  10        3.50       83.95    108.13 o 
 -13   8  10      272.38      315.27    120.46 o 
 -12   8  10      334.84      367.72    143.32 o 
 -11   8  10      500.31      519.66    144.91 o 
 -10   8  10      273.95      324.60    196.83 o 
  -9   8  10      358.55      382.78    120.06 o 
  -8   8  10      275.27      444.20    108.05 o 
  -7   8  10     3192.55     2918.73    352.70 o 
  -6   8  10       41.90     -120.43     93.78 o 
  -5   8  10     2730.32     2563.28    283.16 o 
  -4   8  10     2648.73     2865.75    305.56 o 
  -3   8  10     1092.79     1324.09    271.85 o 
  -2   8  10       33.34      -16.24    102.44 o 
  -1   8  10     5046.25     4813.67    399.19 o 
   0   8  10      749.08      808.14    177.31 o 
   1   8  10    10474.34     9894.55    481.48 o 
   2   8  10     2037.05     2241.15    234.36 o 
   3   8  10     1165.42     1170.44    176.23 o 
   4   8  10     3216.07     3641.83    306.72 o 
   5   8  10      280.33      404.80    134.64 o 
   6   8  10     1776.93     2265.63    583.19 o 
   7   8  10       17.01      413.59    187.89 o 
   8   8  10     2956.50     3205.22    891.50 o 
   9   8  10        9.38      331.47    400.45 o 
  10   8  10     6263.76     5922.35   1346.08 o 
  11   8  10       57.01       45.26    231.66 o 
 -15   9  10     1364.20     1328.71    345.38 o 
 -14   9  10        4.59       24.57    244.90 o 
 -13   9  10      962.86     1275.35    229.42 o 
 -12   9  10      880.17     1386.30    303.94 o 
 -11   9  10     1129.64     1341.62    195.43 o 
 -10   9  10     1240.46     1085.23    166.29 o 
  -9   9  10      947.47     1083.96    166.68 o 
  -8   9  10     1202.49     1327.26    217.08 o 
  -7   9  10       81.90       36.36    123.69 o 
  -6   9  10     1262.14     1280.28    206.98 o 
  -5   9  10        6.96       37.30    107.43 o 
  -4   9  10    12295.23    10749.32    614.00 o 
  -3   9  10      135.97      233.01    141.15 o 
  -2   9  10     8838.98     8461.32    555.83 o 
  -1   9  10      647.88      672.72    168.37 o 
   0   9  10     1945.15     1922.90    262.86 o 
   1   9  10     1022.84     1064.78    169.34 o 
   2   9  10     1823.67     1682.16    217.03 o 
   3   9  10     1771.30     1977.62    233.61 o 
   4   9  10     1211.08     1077.19    238.90 o 
   5   9  10     2082.21     2728.57    273.61 o 
   6   9  10       57.72     -118.35    139.19 o 
   7   9  10     3094.13     3226.44    422.09 o 
   8   9  10       15.89     -239.14    159.42 o 
   9   9  10     4295.70     4480.92    522.19 o 
  10   9  10      488.41      463.76    160.33 o 
 -14  10  10      302.85      677.63    195.16 o 
 -13  10  10      359.05      411.72    191.41 o 
 -12  10  10      386.11      335.94    179.88 o 
 -11  10  10      351.45      487.60    182.10 o 
 -10  10  10      455.80      401.70    138.77 o 
  -9  10  10      121.72       78.05    109.74 o 
  -8  10  10      474.97      494.41    162.22 o 
  -7  10  10      137.32      148.45    128.29 o 
  -6  10  10        8.26      -35.41    119.93 o 
  -5  10  10      658.41      721.14    197.46 o 
  -4  10  10      216.39      422.42    182.97 o 
  -3  10  10     4593.66     4585.80    413.25 o 
  -2  10  10     2178.21     1996.07    516.75 o 
  -1  10  10       74.86       28.95    129.86 o 
   0  10  10     1838.73     1817.48    265.31 o 
   1  10  10     2934.72     3227.67    295.78 o 
   2  10  10      396.56      278.78    131.63 o 
   3  10  10      933.46     1137.01    198.51 o 
   4  10  10       33.90     -106.95    116.23 o 
   5  10  10       21.96      -46.09    114.29 o 
   6  10  10      668.42     1286.84    327.62 o 
   7  10  10       72.10      126.20    168.35 o 
   8  10  10     1120.51     1349.81    511.84 o 
   9  10  10      509.78      387.17    171.28 o 
 -13  11  10     1458.18     1155.48    319.99 o 
 -12  11  10        8.37      651.26    178.53 o 
 -11  11  10     4093.03     3393.70    370.15 o 
 -10  11  10      123.90      224.23    151.60 o 
  -9  11  10     6519.27     6339.16    678.69 o 
  -8  11  10     4344.13     3923.90    396.83 o 
  -7  11  10     2302.00     2570.48    379.50 o 
  -6  11  10     5855.89     5318.43    463.46 o 
  -5  11  10       27.74      -20.06    140.24 o 
  -4  11  10     1792.48     1998.05    699.02 o 
  -3  11  10      586.23      646.12    201.36 o 
  -2  11  10      277.06       57.90    150.16 o 
  -1  11  10      114.30      -94.37    128.27 o 
   0  11  10     3744.03     3259.67    364.31 o 
   1  11  10     2240.68     2326.95    257.47 o 
   2  11  10     2924.94     2706.33    274.70 o 
   3  11  10     4749.32     5418.85    402.97 o 
   4  11  10       28.39       37.20    134.75 o 
   5  11  10     1452.56     1781.70    322.79 o 
   6  11  10      129.48      316.37    162.29 o 
   7  11  10       47.61      128.42    162.93 o 
   8  11  10       58.83     -217.43    144.96 o 
 -11  12  10      753.63      122.14    225.27 o 
 -10  12  10      288.29      -35.21    234.77 o 
  -9  12  10      215.46      181.85    168.03 o 
  -8  12  10     1658.93     1230.32    197.03 o 
  -7  12  10      540.75      580.27    148.92 o 
  -6  12  10      381.58      611.99    184.39 o 
  -5  12  10     1672.27     1444.78    287.58 o 
  -4  12  10      110.76      326.25    162.70 o 
  -3  12  10      931.77      973.13    230.39 o 
  -2  12  10      490.11      585.65    190.40 o 
  -1  12  10     2163.52     1936.84    296.12 o 
   0  12  10      162.50      160.69    164.80 o 
   1  12  10     3212.40     3167.50    552.11 o 
   2  12  10      621.83      657.01    173.11 o 
   3  12  10     2088.39     2178.32    232.68 o 
   4  12  10     1178.15     1438.36    201.09 o 
   5  12  10     1023.58      724.04    192.55 o 
   6  12  10     1338.46     1666.84    329.72 o 
  -9  13  10      550.85      648.08    281.04 o 
  -8  13  10        6.89      215.80    167.85 o 
  -7  13  10       13.67       73.97    169.97 o 
  -6  13  10      314.75      156.03    268.58 o 
  -5  13  10      826.16      910.99    253.90 o 
  -4  13  10       36.48      -17.60    192.52 o 
  -3  13  10       56.52       58.76    184.80 o 
  -2  13  10       63.34       98.08    241.78 o 
  -1  13  10      177.23      116.51    141.76 o 
   0  13  10     1194.48     1057.43    368.44 o 
   1  13  10       15.70       20.79    135.00 o 
   2  13  10     1406.92     1561.65    206.53 o 
   3  13  10        8.98     -118.45    126.98 o 
   4  13  10        8.29      111.71    155.08 o 
  -6  14  10        9.36      386.79    471.73 o 
  -5  14  10     2595.30     2997.04    403.79 o 
  -4  14  10       27.81      120.75    216.72 o 
  -3  14  10       60.50       50.01    223.47 o 
  -2  14  10      532.07      560.95    242.55 o 
  -1  14  10      476.32      355.61    274.81 o 
   0  14  10       54.23       34.75    218.71 o 
   1  14  10     2575.69     3223.94    441.97 o 
 -19   1  11       35.87       57.89    209.68 o 
 -18   1  11      124.22       63.67    237.89 o 
 -17   1  11      144.64      420.51    208.71 o 
 -16   1  11     1811.34     2087.88    360.18 o 
 -15   1  11        0.56      -30.92    157.98 o 
 -14   1  11     7642.47     8572.70    613.11 o 
 -13   1  11     6653.07     7150.30    988.16 o 
 -12   1  11      692.59      719.08    105.98 o 
 -11   1  11     8712.66     8589.24    315.75 o 
 -10   1  11      340.33      405.70     75.33 o 
  -9   1  11     2062.73     2486.30    234.40 o 
  -8   1  11     1053.79     1091.08    175.73 o 
  -7   1  11     6909.89     6912.50    286.32 o 
  -6   1  11     3507.33     3793.12    386.20 o 
  -5   1  11    18007.46    17193.60    563.90 o 
  -4   1  11    13224.29    13622.31    409.95 o 
  -3   1  11    14864.43    14321.72    480.16 o 
  -2   1  11    23591.12    22135.38    628.33 o 
  -1   1  11      602.80      864.12     77.82 o 
   0   1  11     4362.74     4494.42    183.18 o 
   1   1  11      321.62      209.72     71.80 o 
   2   1  11      318.68      471.01     68.33 o 
   3   1  11     2395.11     2348.48    145.30 o 
   4   1  11    18121.53    18711.47    526.55 o 
   5   1  11      599.80      652.13     86.03 o 
   6   1  11    10329.69    10369.45    418.44 o 
   7   1  11     1995.91     2090.72    164.10 o 
   8   1  11      713.73     1032.71    149.07 o 
   9   1  11     1158.22     1127.86    164.87 o 
  10   1  11      251.00      324.46    120.39 o 
  11   1  11      133.88       16.86    105.30 o 
  12   1  11     1395.83     1649.46    211.32 o 
  13   1  11       10.83      106.13    134.36 o 
 -19   2  11      501.18      729.93    252.77 o 
 -18   2  11      121.15      371.78    361.51 o 
 -17   2  11      591.11      383.29    198.67 o 
 -16   2  11       13.04      -75.31    149.58 o 
 -15   2  11     3227.26     3787.82    517.37 o 
 -14   2  11      500.37      338.80    449.14 o 
 -13   2  11     2823.83     3589.47    701.67 o 
 -12   2  11     9016.25     9302.08    450.34 o 
 -11   2  11     2081.32     2275.46    176.78 o 
 -10   2  11       15.61      -61.69     52.20 o 
  -9   2  11      404.70      360.51     77.48 o 
  -8   2  11      441.45      516.56    127.19 o 
  -7   2  11     5339.36     5674.28    346.55 o 
  -6   2  11    11622.27    11299.55    402.62 o 
  -5   2  11      446.53      334.72     80.93 o 
  -4   2  11    26616.33    25007.30    736.80 o 
  -3   2  11     9234.03     8440.54    280.50 o 
  -2   2  11     4425.75     4576.91    194.07 o 
  -1   2  11     2501.18     2396.98    140.69 o 
   0   2  11      719.42      990.32     86.53 o 
   1   2  11      395.82      412.83     65.77 o 
   2   2  11     3768.86     4023.47    239.90 o 
   3   2  11     2222.40     2400.08    148.56 o 
   4   2  11     9768.69     9899.57    368.78 o 
   5   2  11    23630.63    23644.35    718.53 o 
   6   2  11      394.89      522.64     93.87 o 
   7   2  11     9874.60    10145.25    389.14 o 
   8   2  11     4002.92     4045.31    293.51 o 
   9   2  11      178.06      112.05    114.34 o 
  10   2  11      632.44      828.87    155.33 o 
  11   2  11      599.64      646.99    191.13 o 
  12   2  11       78.97       92.29    124.38 o 
  13   2  11     1919.51     1999.61    237.30 o 
 -19   3  11      145.80      313.16    225.58 o 
 -18   3  11      224.00      640.57    223.33 o 
 -17   3  11       40.51      405.01    188.84 o 
 -16   3  11       92.15      114.21    162.79 o 
 -15   3  11      711.42      636.77    188.88 o 
 -14   3  11      395.06      623.98    180.89 o 
 -13   3  11       20.71      -48.69     86.74 o 
 -12   3  11      297.01      299.41    100.03 o 
 -11   3  11        6.80       -4.98     70.07 o 
 -10   3  11     1848.22     2073.24    142.46 o 
  -9   3  11      752.64      871.51     89.08 o 
  -8   3  11       46.60      155.21     70.29 o 
  -7   3  11     1147.71     1146.10    106.35 o 
  -6   3  11       31.37       52.17     46.38 o 
  -5   3  11     1568.14     1414.71    124.04 o 
  -4   3  11        3.58        5.31     48.76 o 
  -3   3  11       29.51      -21.09     47.89 o 
  -2   3  11     5096.26     4891.05    202.46 o 
  -1   3  11     2825.98     2964.88    157.53 o 
   0   3  11       26.02        8.98     46.20 o 
   1   3  11      160.11      178.65     57.38 o 
   2   3  11     4236.20     4457.41    218.44 o 
   3   3  11      146.50      131.38     65.69 o 
   4   3  11       26.46       -5.76     64.83 o 
   5   3  11      867.06     1014.77    116.49 o 
   6   3  11     1182.19     1245.41    130.87 o 
   7   3  11       52.70      133.97     98.71 o 
   8   3  11       92.54      199.01    104.98 o 
   9   3  11       38.73      151.83    105.34 o 
  10   3  11     1154.54     1025.74    167.21 o 
  11   3  11      735.50      465.14    158.63 o 
  12   3  11       54.56      342.49    154.01 o 
  13   3  11       45.54      176.81    141.16 o 
 -18   4  11        0.19      382.39    194.34 o 
 -17   4  11      666.67      764.40    230.31 o 
 -16   4  11      414.35      228.68    173.36 o 
 -15   4  11     1962.71     1788.05    278.94 o 
 -14   4  11     2140.62     2368.11    307.65 o 
 -13   4  11     1850.28     1925.91    341.72 o 
 -12   4  11     6426.71     6546.77    381.11 o 
 -11   4  11     1141.54     1052.47    148.28 o 
 -10   4  11     2129.82     2180.11    168.85 o 
  -9   4  11      397.73      401.10     80.19 o 
  -8   4  11     1921.56     2007.23    146.80 o 
  -7   4  11      882.45      824.64     83.49 o 
  -6   4  11     6285.11     6112.53    242.65 o 
  -5   4  11        2.24       62.04     57.55 o 
  -4   4  11    10692.53    10065.22    367.98 o 
  -3   4  11     1961.32     1831.81    150.40 o 
  -2   4  11     5323.02     5061.68    256.85 o 
  -1   4  11     4720.98     4408.79    214.20 o 
   0   4  11      874.88      794.70     95.71 o 
   1   4  11     2110.53     2406.27    171.33 o 
   2   4  11     6517.93     6522.80    295.77 o 
   3   4  11     3346.55     3469.23    214.94 o 
   4   4  11     2947.72     2690.18    192.12 o 
   5   4  11     3807.10     4033.74    353.91 o 
   6   4  11      453.82      293.47     86.36 o 
   7   4  11     4059.59     4024.94    286.98 o 
   8   4  11     3225.17     3410.56    363.42 o 
   9   4  11     3659.90     3748.01    294.46 o 
  10   4  11     2007.66     1787.96    566.98 o 
  11   4  11      964.30      958.15    222.85 o 
  12   4  11      930.97      965.02    318.96 o 
  13   4  11     1147.29      643.90    474.75 o 
 -18   5  11      406.92      527.87    217.55 o 
 -17   5  11      904.14      847.12    281.90 o 
 -16   5  11     2409.68     2740.38    929.59 o 
 -15   5  11      232.68       27.11    141.96 o 
 -14   5  11     5372.96     5965.41    383.86 o 
 -13   5  11     3024.55     3407.49    594.49 o 
 -12   5  11     2891.32     3250.53    265.13 o 
 -11   5  11     6180.09     5591.72    385.19 o 
 -10   5  11       16.50       40.86     68.40 o 
  -9   5  11     1983.40     1764.08    159.23 o 
  -8   5  11     1218.44     1298.27    283.46 o 
  -7   5  11     4450.29     4451.65    217.68 o 
  -6   5  11     1595.43     1655.47    152.26 o 
  -5   5  11    22476.78    20827.74    770.56 o 
  -4   5  11     4190.91     3961.63    227.59 o 
  -3   5  11    14677.64    12848.48    507.34 o 
  -2   5  11    17919.94    16823.42    635.62 o 
  -1   5  11       41.55      100.74     55.80 o 
   0   5  11     4075.11     3391.51    185.72 o 
   1   5  11      349.23      373.27     75.81 o 
   2   5  11      363.59      450.96     80.03 o 
   3   5  11     3593.13     4142.46    317.42 o 
   4   5  11     1876.88     2111.42    213.00 o 
   5   5  11      220.57      199.14    125.02 o 
   6   5  11     5877.43     5702.93    372.05 o 
   7   5  11     2954.80     3087.17    374.48 o 
   8   5  11      485.85      322.28    169.30 o 
   9   5  11      148.94     -163.26    143.60 o 
  10   5  11       27.69      426.83    387.99 o 
  11   5  11      448.03      982.84    266.58 o 
  12   5  11       75.82      -70.36    179.05 o 
 -17   6  11       75.04       55.21    171.17 o 
 -16   6  11      263.32      286.83    178.59 o 
 -15   6  11      219.13      242.27    171.13 o 
 -14   6  11      763.34      742.14    151.51 o 
 -13   6  11      293.00      352.64    125.40 o 
 -12   6  11      271.80      410.87    125.01 o 
 -11   6  11     3845.80     3854.42    285.86 o 
 -10   6  11     3342.68     3281.34    218.26 o 
  -9   6  11      477.89      528.89     94.65 o 
  -8   6  11     9193.01     9203.85    366.12 o 
  -7   6  11     1826.94     1724.80    161.82 o 
  -6   6  11      330.08      330.51     80.07 o 
  -5   6  11     2945.52     3129.48    196.54 o 
  -4   6  11      937.03      964.78    182.74 o 
  -3   6  11     2460.36     2517.58    272.45 o 
  -2   6  11        4.96      -33.00    100.09 o 
  -1   6  11      966.88      867.61    335.96 o 
   0   6  11     1223.36      961.85    149.12 o 
   1   6  11     9543.94     8774.38    445.90 o 
   2   6  11     1809.42     1851.73    203.81 o 
   3   6  11     7621.31     7501.91    949.60 o 
   4   6  11     4276.19     4638.21    338.00 o 
   5   6  11       42.74       56.18    149.71 o 
   6   6  11       48.35      151.57    105.22 o 
   7   6  11      565.68      841.06    218.52 o 
   8   6  11      673.69      659.50    202.85 o 
   9   6  11      737.96      950.42    255.08 o 
  10   6  11        5.06     -138.35    174.71 o 
  11   6  11      410.92      424.66    231.62 o 
  12   6  11      418.61     1143.33    306.58 o 
 -17   7  11      669.64      822.85    228.60 o 
 -16   7  11      827.98     1179.10    466.90 o 
 -15   7  11     1336.75     1468.56    262.34 o 
 -14   7  11     1306.27     1596.78    204.06 o 
 -13   7  11     1813.35     1843.28    436.75 o 
 -12   7  11      905.08     1067.46    161.86 o 
 -11   7  11     1076.70     1222.32    168.09 o 
 -10   7  11      262.63      288.57    100.99 o 
  -9   7  11     1274.59     1554.78    231.30 o 
  -8   7  11       25.39       74.13     61.98 o 
  -7   7  11     7262.27     6478.77    821.16 o 
  -6   7  11      467.76      625.88    157.00 o 
  -5   7  11     4720.07     4771.07    386.61 o 
  -4   7  11      568.14      564.15    200.03 o 
  -3   7  11     2056.80     2250.61    485.75 o 
  -2   7  11      732.68      714.34    163.99 o 
  -1   7  11      266.70      322.08    143.90 o 
   0   7  11     6021.52     6305.33    436.52 o 
   1   7  11     2873.71     3100.07    264.91 o 
   2   7  11     6050.08     6723.84    407.17 o 
   3   7  11      413.96      508.06    130.66 o 
   4   7  11     4091.54     4160.45    328.84 o 
   5   7  11       21.36      122.00    112.11 o 
   6   7  11     3118.10     3343.88    296.12 o 
   7   7  11      950.07     1121.70    249.58 o 
   8   7  11     3467.04     3716.69    441.01 o 
   9   7  11     2318.56     1891.86    324.42 o 
  10   7  11     2713.88     2693.59    402.65 o 
  11   7  11     2455.16     2055.20    600.80 o 
 -16   8  11       16.32      -56.86    210.00 o 
 -15   8  11      513.79      449.60    256.58 o 
 -14   8  11     1147.45      660.01    182.31 o 
 -13   8  11      613.65      646.14    176.24 o 
 -12   8  11     2026.46     2469.32    300.67 o 
 -11   8  11      489.56      524.20    205.72 o 
 -10   8  11     1224.49     1272.20    229.35 o 
  -9   8  11      766.90      851.39    149.95 o 
  -8   8  11      427.99      503.54    162.45 o 
  -7   8  11      134.93      248.77    142.86 o 
  -6   8  11     1236.51      883.48    179.13 o 
  -5   8  11       12.11      100.08    111.52 o 
  -4   8  11     2713.92     2068.98    353.02 o 
  -3   8  11     7647.71     7597.40    517.20 o 
  -2   8  11      953.08      832.03    179.47 o 
  -1   8  11    10888.45    10378.38   1299.50 o 
   0   8  11      268.23      275.31    114.84 o 
   1   8  11      164.58       68.23    170.35 o 
   2   8  11      449.35      450.30    134.34 o 
   3   8  11     1863.96     1596.10    209.76 o 
   4   8  11      664.15      755.42    162.88 o 
   5   8  11     7093.69     6939.65    450.10 o 
   6   8  11       36.74      260.04    174.26 o 
   7   8  11     4087.44     3791.71    449.57 o 
   8   8  11     1665.88     2394.56    369.53 o 
   9   8  11      113.12      102.13    423.20 o 
  10   8  11     1093.31     1480.34    323.03 o 
 -15   9  11      573.74      431.69    250.82 o 
 -14   9  11       43.37      256.14    372.96 o 
 -13   9  11        3.57      312.16    166.17 o 
 -12   9  11      496.17      947.86    213.56 o 
 -11   9  11        4.68      -44.12    134.48 o 
 -10   9  11     1527.29     1831.79    263.92 o 
  -9   9  11      144.71      199.80    112.65 o 
  -8   9  11      165.98      350.88    143.78 o 
  -7   9  11     2494.66     2668.18    446.64 o 
  -6   9  11     2582.35     2182.38    284.92 o 
  -5   9  11       52.28      330.66    136.86 o 
  -4   9  11       19.96      -58.02    107.04 o 
  -3   9  11      113.18      102.70    119.02 o 
  -2   9  11     2717.30     2848.57    435.35 o 
  -1   9  11     7838.07     7167.26    521.67 o 
   0   9  11      193.78      181.53    106.95 o 
   1   9  11     7259.43     7427.87    455.88 o 
   2   9  11     2620.74     2777.67    543.70 o 
   3   9  11       80.02      220.16    128.64 o 
   4   9  11      724.96      727.06    174.88 o 
   5   9  11       11.46       35.89    128.77 o 
   6   9  11      494.46      332.13    203.61 o 
   7   9  11     1424.89     1504.30    396.95 o 
   8   9  11     1279.93     1041.84    267.32 o 
   9   9  11       17.82       26.85    240.15 o 
  10   9  11     2605.67     3519.56    651.04 o 
 -14  10  11      453.49      595.92    291.79 o 
 -13  10  11      966.12     1251.99    241.74 o 
 -12  10  11        1.15     -109.05    151.50 o 
 -11  10  11     4719.69     4681.01    449.27 o 
 -10  10  11     2129.25     2642.30    443.14 o 
  -9  10  11     1530.49     1496.71    248.96 o 
  -8  10  11     4840.79     4925.85    641.69 o 
  -7  10  11        1.81      -13.83    121.05 o 
  -6  10  11     7653.06     7248.94    537.97 o 
  -5  10  11        8.17      -79.06    287.12 o 
  -4  10  11     3758.30     3809.45    388.61 o 
  -3  10  11      110.95      155.97    177.36 o 
  -2  10  11     1988.12     1429.95    242.27 o 
  -1  10  11      607.26      758.07    286.65 o 
   0  10  11     4982.04     5254.34    509.82 o 
   1  10  11     2567.98     2540.65    269.32 o 
   2  10  11     1108.55      797.09    179.93 o 
   3  10  11     2686.75     3035.34    404.97 o 
   4  10  11       90.44       18.34    137.58 o 
   5  10  11     1630.22     1009.97    257.18 o 
   6  10  11       71.67       43.49    182.59 o 
   7  10  11      821.58      765.08    260.87 o 
   8  10  11      130.53      -18.01    207.07 o 
 -13  11  11      504.07      478.73    236.72 o 
 -12  11  11      990.62     1219.79    314.22 o 
 -11  11  11      581.95      541.04    201.60 o 
 -10  11  11      521.32      684.97    445.86 o 
  -9  11  11      372.72      341.99    182.12 o 
  -8  11  11     1263.64     1882.61    287.69 o 
  -7  11  11     1407.92     1352.97    237.94 o 
  -6  11  11      728.56      806.16    196.46 o 
  -5  11  11     2555.83     2655.60    337.50 o 
  -4  11  11       44.08      172.70    186.09 o 
  -3  11  11     1119.34     1085.88    241.74 o 
  -2  11  11      649.84      568.14    177.83 o 
  -1  11  11      165.84      201.09    158.28 o 
   0  11  11      205.76       24.97    193.72 o 
   1  11  11       10.19      105.56    131.10 o 
   2  11  11       91.93       -1.42    130.76 o 
   3  11  11      604.88      546.92    372.72 o 
   4  11  11      881.19      830.33    192.53 o 
   5  11  11      559.12      359.44    219.77 o 
   6  11  11     1806.33     1880.53    406.37 o 
   7  11  11       16.96      -41.80    145.56 o 
 -11  12  11     1338.77     1094.88    328.87 o 
 -10  12  11      708.82     1466.43    354.88 o 
  -9  12  11      114.09      231.93    136.35 o 
  -8  12  11     4204.85     4209.42    434.83 o 
  -7  12  11     2863.53     3067.91    458.80 o 
  -6  12  11     1379.59     1532.54    358.31 o 
  -5  12  11     2737.09     2290.73    501.09 o 
  -4  12  11      156.82      126.92    162.41 o 
  -3  12  11      758.75      581.60    206.75 o 
  -2  12  11      470.25      101.32    183.21 o 
  -1  12  11      202.59        1.73    148.33 o 
   0  12  11     2616.09     2820.49    781.12 o 
   1  12  11     4075.56     4796.97    396.15 o 
   2  12  11      442.30      521.93    178.86 o 
   3  12  11     2291.97     2685.67    579.37 o 
   4  12  11     3041.09     3314.15    335.56 o 
   5  12  11      115.47      274.12    162.39 o 
  -9  13  11     1618.84     1237.73    368.13 o 
  -8  13  11      284.85      397.80    196.10 o 
  -7  13  11     2104.44     2324.82    683.83 o 
  -6  13  11     1835.83     2138.31    416.03 o 
  -5  13  11      751.48      845.52    245.39 o 
  -4  13  11      466.69      696.71    238.44 o 
  -3  13  11     1123.29     1601.33    712.11 o 
  -2  13  11       13.01      163.98    346.24 o 
  -1  13  11     5367.77     6201.05    548.66 o 
   0  13  11      906.41     1205.33    213.59 o 
   1  13  11     2166.12     2066.43    233.46 o 
   2  13  11     4890.46     4817.81    353.31 o 
   3  13  11        4.62       26.29    131.66 o 
  -5  14  11      194.95      -76.53    211.78 o 
  -4  14  11      805.88      845.82    437.30 o 
  -3  14  11      365.69      294.83    274.19 o 
  -2  14  11      118.10       11.01    227.31 o 
  -1  14  11      271.58      435.59    497.90 o 
 -19   0  12       99.56     -102.66    320.92 o 
 -18   0  12     2451.46     1911.36    488.39 o 
 -17   0  12       10.72     -230.25    220.28 o 
 -16   0  12     4943.07     6786.27    819.44 o 
 -15   0  12     3772.05     3286.19    536.84 o 
 -14   0  12     1212.78     1207.51    333.07 o 
 -13   0  12    15093.27    19227.95   1381.53 o 
 -12   0  12     1295.31     1462.07    220.44 o 
 -11   0  12    22227.65    21815.27   1025.86 o 
 -10   0  12      558.78      594.95    147.22 o 
  -9   0  12    11706.81    11561.79    608.20 o 
  -8   0  12     1034.35      976.01    159.84 o 
  -7   0  12    24161.97    23151.62   1049.23 o 
  -6   0  12      153.38       95.81     83.97 o 
  -5   0  12    21388.46    21188.54    966.66 o 
  -4   0  12    22752.39    22724.45   1024.93 o 
  -3   0  12      753.03      558.28    137.33 o 
  -2   0  12    13410.74    13040.70    518.94 o 
  -1   0  12    17633.39    18146.19    697.45 o 
   0   0  12     2811.00     3347.51    228.21 o 
   1   0  12       27.11      101.86     73.19 o 
   2   0  12    10140.49    10228.85    724.18 o 
   3   0  12     1102.62     1131.48    243.03 o 
   4   0  12     9480.07     9657.96    453.29 o 
   5   0  12     4691.69     4404.95    304.75 o 
   6   0  12      760.18      887.71    143.05 o 
   7   0  12    10927.06    10106.77    891.34 o 
   8   0  12       21.16     -229.14    242.80 o 
   9   0  12      670.31      554.82    187.47 o 
  10   0  12      649.36      684.30    201.51 o 
  11   0  12      120.72       96.76    178.40 o 
  12   0  12     1654.06     1758.56    328.36 o 
  13   0  12     1500.40     1226.34    288.83 o 
 -19   1  12      586.10      711.41    266.25 o 
 -18   1  12       79.85     -271.30    180.87 o 
 -17   1  12      727.83      903.54    258.17 o 
 -16   1  12       67.26       58.05    171.62 o 
 -15   1  12       19.69     -102.89    152.71 o 
 -14   1  12       12.38      -58.70    151.82 o 
 -13   1  12       98.36      199.51    100.68 o 
 -12   1  12     3120.26     3119.49    213.72 o 
 -11   1  12      220.73      264.96     89.34 o 
 -10   1  12       74.51       66.38     74.35 o 
  -9   1  12     3086.47     2961.68    198.06 o 
  -8   1  12       16.23       85.21     66.10 o 
  -7   1  12     3551.05     3357.43    205.17 o 
  -6   1  12     3682.43     3760.53    217.61 o 
  -5   1  12     1808.57     1802.19    148.24 o 
  -4   1  12     2224.06     2103.50    167.71 o 
  -3   1  12      691.98      648.98    120.83 o 
  -2   1  12     2497.91     2654.90    132.03 o 
  -1   1  12     1058.20     1319.71     98.12 o 
   0   1  12     3830.42     3985.95    178.13 o 
   1   1  12       39.50      118.71     53.36 o 
   2   1  12    10291.55    10026.58    318.88 o 
   3   1  12     1970.77     2170.81    143.47 o 
   4   1  12     1935.68     2075.64    195.63 o 
   5   1  12     7162.10     6992.36    279.79 o 
   6   1  12     1222.65     1450.78    140.20 o 
   7   1  12      443.89      493.52    102.94 o 
   8   1  12      155.00      213.79    122.82 o 
   9   1  12       22.81       25.98     94.26 o 
  10   1  12        4.73       27.43    106.31 o 
  11   1  12       24.19       48.12    170.62 o 
  12   1  12      140.95      210.33    133.53 o 
  13   1  12      438.84      633.10    171.09 o 
 -19   2  12      294.44      -33.62    199.55 o 
 -18   2  12        2.05       35.91    182.40 o 
 -17   2  12      883.59      582.46    216.16 o 
 -16   2  12      406.45      267.32    182.28 o 
 -15   2  12      111.17      218.95    178.30 o 
 -14   2  12      118.76       72.88    148.08 o 
 -13   2  12     1179.14     1206.75    171.68 o 
 -12   2  12     1002.12     1321.93    142.18 o 
 -11   2  12     1251.12     1658.46    156.17 o 
 -10   2  12        2.94      -38.28     68.79 o 
  -9   2  12       64.13       95.62     69.87 o 
  -8   2  12      699.44      818.96    107.19 o 
  -7   2  12      275.51      272.18     79.22 o 
  -6   2  12     4487.57     4448.88    489.49 o 
  -5   2  12      599.19      675.37    121.28 o 
  -4   2  12     8803.55     8612.41    624.48 o 
  -3   2  12     1491.27     1569.96    113.77 o 
  -2   2  12     7421.02     7227.82    263.72 o 
  -1   2  12      333.74      313.50     65.00 o 
   0   2  12     2192.13     2256.55    135.34 o 
   1   2  12      437.32      417.08     69.41 o 
   2   2  12     3273.77     3206.55    172.30 o 
   3   2  12      243.04      253.45     68.43 o 
   4   2  12     4189.56     4311.05    234.11 o 
   5   2  12      816.29      954.47    115.37 o 
   6   2  12     1821.47     1905.00    159.64 o 
   7   2  12     1589.02     1465.03    147.07 o 
   8   2  12       38.33      240.50    105.58 o 
   9   2  12      812.03      686.74    142.89 o 
  10   2  12       14.55      215.46    116.91 o 
  11   2  12      395.17      462.43    140.20 o 
  12   2  12      249.92      318.09    138.43 o 
  13   2  12      788.36      673.88    341.72 o 
 -19   3  12      539.52      563.97    263.90 o 
 -18   3  12     1005.84      856.14    242.32 o 
 -17   3  12      472.22      851.12    240.35 o 
 -16   3  12     1769.43     1821.60    283.87 o 
 -15   3  12      318.19      596.57    186.88 o 
 -14   3  12     3692.50     3945.08    455.13 o 
 -13   3  12      177.79      357.75    113.30 o 
 -12   3  12     6557.78     7319.42    411.33 o 
 -11   3  12     2088.55     2292.72    176.04 o 
 -10   3  12       44.63       38.77     72.21 o 
  -9   3  12       42.50       80.90     64.55 o 
  -8   3  12     2470.34     2637.17    183.08 o 
  -7   3  12       63.42       66.81     63.70 o 
  -6   3  12     9232.81     8539.77    308.71 o 
  -5   3  12     9103.84     8112.27    354.88 o 
  -4   3  12     1249.01     1290.46    113.43 o 
  -3   3  12    22049.56    20713.54    602.88 o 
  -2   3  12      975.45      996.80     95.97 o 
  -1   3  12     6554.14     6884.68    263.94 o 
   0   3  12       74.81      122.57     60.41 o 
   1   3  12     3411.21     3579.58    191.23 o 
   2   3  12      938.01      938.32    109.71 o 
   3   3  12    18467.55    17669.54    563.36 o 
   4   3  12      512.65      454.62     90.27 o 
   5   3  12    19712.87    20092.54    639.05 o 
   6   3  12    11291.93    11506.60    720.86 o 
   7   3  12     1551.43     1497.83    178.32 o 
   8   3  12     8146.22     7900.94    534.50 o 
   9   3  12      132.10      235.50    117.01 o 
  10   3  12     1564.33     1429.66    223.08 o 
  11   3  12      867.42      915.66    169.00 o 
  12   3  12     3028.79     2276.34    446.35 o 
 -18   4  12       38.96      450.78    197.42 o 
 -17   4  12      268.68      220.73    180.44 o 
 -16   4  12      521.53     1072.27    241.25 o 
 -15   4  12      906.55      972.40    258.14 o 
 -14   4  12       52.04       79.44    216.78 o 
 -13   4  12     1100.19     1135.89    173.86 o 
 -12   4  12      561.55      800.15    145.56 o 
 -11   4  12      393.74      323.85    106.58 o 
 -10   4  12     1330.28     1191.94    197.62 o 
  -9   4  12      577.49      501.69     94.69 o 
  -8   4  12      152.44      166.06     70.47 o 
  -7   4  12     2005.96     2018.75    131.87 o 
  -6   4  12      710.11      662.62    108.63 o 
  -5   4  12     6471.28     7369.26    321.39 o 
  -4   4  12    15322.28    13292.67    728.50 o 
  -3   4  12     3832.31     3816.42    211.01 o 
  -2   4  12     8415.58     7515.83    304.65 o 
  -1   4  12     6623.92     6239.96    271.75 o 
   0   4  12      286.91      247.48     72.31 o 
   1   4  12       73.83       30.29     63.86 o 
   2   4  12      387.58      351.38     85.13 o 
   3   4  12      590.99      720.56    132.60 o 
   4   4  12     5436.29     4601.77    266.04 o 
   5   4  12     5508.57     5180.15    271.62 o 
   6   4  12      260.35      352.67     88.19 o 
   7   4  12     3067.08     2971.35    258.97 o 
   8   4  12     1396.45     1547.50    262.01 o 
   9   4  12       23.23      120.39    213.30 o 
  10   4  12        9.74      -77.42    144.17 o 
  11   4  12       55.40      175.91    158.00 o 
  12   4  12      368.48      344.28    213.09 o 
 -18   5  12      202.79      372.65    249.88 o 
 -17   5  12     1613.17     1654.34    286.04 o 
 -16   5  12     1077.10      954.02    237.04 o 
 -15   5  12      881.18      699.28    202.68 o 
 -14   5  12      881.48      801.43    262.04 o 
 -13   5  12      286.50      555.05    136.46 o 
 -12   5  12     3148.31     3387.85    272.94 o 
 -11   5  12     2400.31     2973.34    248.58 o 
 -10   5  12     4390.12     4344.29    330.35 o 
  -9   5  12        8.71       54.18     77.70 o 
  -8   5  12     4593.31     4366.02    283.08 o 
  -7   5  12      489.36      539.31     81.30 o 
  -6   5  12     4054.54     3845.28    248.89 o 
  -5   5  12      731.49      885.03    187.49 o 
  -4   5  12     1859.33     1762.95    153.93 o 
  -3   5  12      556.85      480.54     92.35 o 
  -2   5  12     2739.26     2870.74    172.31 o 
  -1   5  12     7697.87     6967.98    293.05 o 
   0   5  12     1302.07     1293.80    169.47 o 
   1   5  12     2693.28     2498.77    232.29 o 
   2   5  12      266.03      367.13    160.38 o 
   3   5  12      605.24      817.28    155.79 o 
   4   5  12        1.75      -43.41     94.48 o 
   5   5  12      407.92      372.26    125.82 o 
   6   5  12       82.14      -89.51    164.20 o 
   7   5  12      577.49      451.23    209.61 o 
   8   5  12      612.19      401.66    183.53 o 
   9   5  12      633.75      409.56    186.25 o 
  10   5  12      397.20      664.80    227.01 o 
  11   5  12      454.13      383.72    224.75 o 
  12   5  12      190.45      -53.83    215.69 o 
 -17   6  12      109.17      100.21    261.10 o 
 -16   6  12     3469.01     3910.90    608.66 o 
 -15   6  12     1524.98     1169.22    234.10 o 
 -14   6  12     2783.83     3015.72    269.94 o 
 -13   6  12     3473.77     3554.72    292.02 o 
 -12   6  12      279.02      194.87    109.37 o 
 -11   6  12     1191.87     1307.41    175.85 o 
 -10   6  12       51.50      107.79    170.12 o 
  -9   6  12     2812.34     2716.91    225.55 o 
  -8   6  12       99.63      120.15     73.06 o 
  -7   6  12    13735.49    13231.47    547.04 o 
  -6   6  12      654.49      593.68     97.52 o 
  -5   6  12    11404.49    10313.71    433.41 o 
  -4   6  12     7052.56     6217.31    445.92 o 
  -3   6  12      571.49      507.75    145.51 o 
  -2   6  12     4900.32     5360.52    336.72 o 
  -1   6  12     2027.28     1608.90    280.34 o 
   0   6  12       59.53       13.14     91.13 o 
   1   6  12     2106.60     1846.47    281.82 o 
   2   6  12       65.73       53.30    123.93 o 
   3   6  12      491.94      248.93    139.27 o 
   4   6  12     8702.54     8566.64    482.18 o 
   5   6  12      860.71      972.45    310.87 o 
   6   6  12     1784.50     2217.32    484.97 o 
   7   6  12     1515.84     2165.84    337.63 o 
   8   6  12       17.35       68.83    155.49 o 
   9   6  12       14.82      -20.13    288.60 o 
  10   6  12     1132.00      984.15    267.94 o 
  11   6  12        3.06      136.30    217.50 o 
 -17   7  12      417.03      889.72    221.86 o 
 -16   7  12       32.16      359.17    198.08 o 
 -15   7  12      642.51      721.73    315.16 o 
 -14   7  12      623.05      848.11    158.57 o 
 -13   7  12       72.12      185.04    117.79 o 
 -12   7  12        2.46        4.08    103.05 o 
 -11   7  12     1236.52     1179.75    163.10 o 
 -10   7  12     2886.13     2710.56    420.00 o 
  -9   7  12     2196.24     1972.41    261.08 o 
  -8   7  12      178.11      213.21    131.65 o 
  -7   7  12     2971.22     3141.06    329.18 o 
  -6   7  12     5271.39     4651.51    565.51 o 
  -5   7  12      762.06      579.87    152.44 o 
  -4   7  12      737.49      785.31    176.37 o 
  -3   7  12     1093.10     1197.14    214.78 o 
  -2   7  12       60.71       79.24    120.82 o 
  -1   7  12     1688.08     1885.10    205.31 o 
   0   7  12      593.86      586.40    138.37 o 
   1   7  12      992.39      962.12    163.20 o 
   2   7  12     5147.07     5121.47    361.80 o 
   3   7  12     5980.93     5684.61    457.94 o 
   4   7  12      951.06      770.48    164.61 o 
   5   7  12     6092.21     6913.45    510.28 o 
   6   7  12      891.81     1087.93    244.57 o 
   7   7  12      189.71       19.99    253.78 o 
   8   7  12      107.42      191.92    186.79 o 
   9   7  12      248.09      148.76    183.74 o 
  10   7  12      232.34     -174.29    180.68 o 
 -16   8  12      104.56      177.91    279.48 o 
 -15   8  12      834.40      369.68    251.91 o 
 -14   8  12       74.33      279.43    148.31 o 
 -13   8  12      842.31     1533.32    400.69 o 
 -12   8  12       82.99      115.78    148.28 o 
 -11   8  12     1077.43     1039.62    214.48 o 
 -10   8  12      123.65      107.95    199.25 o 
  -9   8  12     5578.73     4919.65    443.84 o 
  -8   8  12     4033.95     3492.04    357.90 o 
  -7   8  12      429.21      209.25    130.88 o 
  -6   8  12      876.26      696.39    172.12 o 
  -5   8  12       47.61      117.40    115.40 o 
  -4   8  12      385.79      376.39    145.00 o 
  -3   8  12     1140.21     1223.03    222.07 o 
  -2   8  12     5664.48     5170.35    439.02 o 
  -1   8  12     4311.59     4194.27    322.20 o 
   0   8  12    14309.60    12686.87    721.61 o 
   1   8  12       80.26       13.31     98.77 o 
   2   8  12     3494.24     3128.99    380.36 o 
   3   8  12     1817.91     1702.03    220.06 o 
   4   8  12      297.58      290.27    133.21 o 
   5   8  12      195.79      378.94    143.45 o 
   6   8  12     2640.06     2465.96    368.67 o 
   7   8  12     2131.38     1980.90    475.31 o 
   8   8  12     3478.39     4165.10    936.21 o 
   9   8  12     4830.96     4349.16    695.05 o 
  10   8  12       77.19      133.80    257.60 o 
 -15   9  12       66.10      301.76    267.80 o 
 -14   9  12     2123.82     1896.15    447.27 o 
 -13   9  12        0.50      255.40    157.08 o 
 -12   9  12     1079.64     1414.47    366.96 o 
 -11   9  12      139.95      291.41    384.56 o 
 -10   9  12     2217.52     2152.19    299.17 o 
  -9   9  12      357.83      235.46    142.64 o 
  -8   9  12     3651.74     3148.30    406.06 o 
  -7   9  12     1381.63     1085.16    220.15 o 
  -6   9  12     4992.44     4770.58    769.51 o 
  -5   9  12     3188.88     2959.72    338.10 o 
  -4   9  12     1470.84     1324.92    230.58 o 
  -3   9  12     1920.63     2173.49    290.55 o 
  -2   9  12      500.98      401.23    271.07 o 
  -1   9  12     2675.52     2757.42    328.90 o 
   0   9  12       10.14      -29.13    304.57 o 
   1   9  12     2240.44     2313.12    398.51 o 
   2   9  12       15.70       87.16    134.52 o 
   3   9  12     3117.70     3461.73    440.96 o 
   4   9  12      605.66      449.52    158.31 o 
   5   9  12     1497.11     2206.46    258.69 o 
   6   9  12     2800.33     3044.27    412.96 o 
   7   9  12      823.58      914.89    324.35 o 
   8   9  12     2482.07     2653.37    396.01 o 
   9   9  12      449.21      534.90    342.19 o 
 -14  10  12       84.30      281.87    173.87 o 
 -13  10  12      713.12      583.99    192.13 o 
 -12  10  12      340.28      377.20    187.07 o 
 -11  10  12      146.08      351.33    170.51 o 
 -10  10  12        5.39      225.84    155.95 o 
  -9  10  12       66.95      134.64    150.23 o 
  -8  10  12      246.81      375.46    163.15 o 
  -7  10  12      935.55     1072.56    210.88 o 
  -6  10  12      960.41      787.92    202.91 o 
  -5  10  12     1736.43     1828.69    278.82 o 
  -4  10  12     3810.62     3222.34    363.62 o 
  -3  10  12      342.25      291.52    149.91 o 
  -2  10  12       29.74       18.23    143.48 o 
  -1  10  12     2438.37     2784.06    338.99 o 
   0  10  12     1257.18      940.54    184.56 o 
   1  10  12      113.11      -28.62    121.77 o 
   2  10  12      108.55       50.15    121.55 o 
   3  10  12      425.25      405.10    157.33 o 
   4  10  12      134.06       69.18    154.78 o 
   5  10  12      652.93      653.49    332.53 o 
   6  10  12       85.68      454.60    222.67 o 
   7  10  12     1331.01     1413.36    317.65 o 
   8  10  12     1740.88     1770.46    363.83 o 
 -12  11  12      651.77     1265.81    393.83 o 
 -11  11  12      960.07     1480.50    246.23 o 
 -10  11  12     8242.03     7177.77    838.29 o 
  -9  11  12      867.77      842.81    214.00 o 
  -8  11  12     5561.47     5176.75    479.57 o 
  -7  11  12     1646.28     2205.29    303.86 o 
  -6  11  12      234.91      440.13    157.91 o 
  -5  11  12      171.50       38.42    191.85 o 
  -4  11  12      412.58      435.67    185.80 o 
  -3  11  12     1228.01     1102.69    414.32 o 
  -2  11  12     2455.74     2655.57    493.54 o 
  -1  11  12     4243.25     4424.50    521.03 o 
   0  11  12       53.63      183.28    129.15 o 
   1  11  12     3584.63     3884.88    355.18 o 
   2  11  12     3982.42     3898.55    360.19 o 
   3  11  12      210.71       94.90    142.50 o 
   4  11  12      430.86      493.24    170.86 o 
   5  11  12       21.42      275.21    332.37 o 
   6  11  12       77.00      199.76    312.51 o 
 -11  12  12      981.92      949.48    240.69 o 
 -10  12  12       11.37        1.08    167.40 o 
  -9  12  12     2647.77     2719.14    351.84 o 
  -8  12  12       90.73      174.50    164.80 o 
  -7  12  12     1693.44     1970.02    326.38 o 
  -6  12  12     1271.61     1228.56    248.00 o 
  -5  12  12      351.29      500.23    194.35 o 
  -4  12  12      498.77       69.83    201.75 o 
  -3  12  12     1667.88     2136.61    330.73 o 
  -2  12  12     1264.86     1139.13    247.18 o 
  -1  12  12     1472.42     1903.57    315.47 o 
   0  12  12     4124.32     4540.94    383.17 o 
   1  12  12        0.35      100.99    154.51 o 
   2  12  12     4543.48     4699.47    409.80 o 
   3  12  12       70.00       71.63    162.78 o 
   4  12  12     2068.86     2552.38    393.29 o 
   5  12  12       17.92      433.25    327.31 o 
  -8  13  12       82.11     -207.78    174.36 o 
  -7  13  12      448.85      292.25    209.45 o 
  -6  13  12      326.05      591.53    341.18 o 
  -5  13  12       83.26       91.31    241.47 o 
  -4  13  12        9.62      229.33    177.61 o 
  -3  13  12      424.42       81.46    178.96 o 
  -2  13  12      192.52      398.16    202.03 o 
  -1  13  12      632.22      783.66    228.33 o 
   0  13  12      279.96      104.07    235.16 o 
   1  13  12      258.50      410.25    276.76 o 
   2  13  12      523.91       74.00    298.41 o 
 -19   1  13       88.54      129.08    299.74 o 
 -18   1  13     1184.15     1747.68    318.56 o 
 -17   1  13     1751.99     1833.49    323.01 o 
 -16   1  13      467.05      562.77    406.68 o 
 -15   1  13     6880.33     7042.56    629.46 o 
 -14   1  13     2103.42     2018.79    301.58 o 
 -13   1  13     4527.48     4505.28    321.33 o 
 -12   1  13      294.99      270.95     95.48 o 
 -11   1  13     1561.49     1527.74    179.39 o 
 -10   1  13      190.16      203.73     84.74 o 
  -9   1  13     2113.17     2106.28    175.02 o 
  -8   1  13     7076.47     7165.72    329.04 o 
  -7   1  13     8697.28     8238.67    337.58 o 
  -6   1  13    21440.84    19935.76    658.30 o 
  -5   1  13       49.78        9.11     59.61 o 
  -4   1  13    16867.09    16624.34    557.17 o 
  -3   1  13     6977.38     6766.79    258.35 o 
  -2   1  13      527.58      704.12    102.60 o 
  -1   1  13       35.92      120.39     49.90 o 
   0   1  13     4557.79     4740.51    296.96 o 
   1   1  13      152.83      141.36     55.86 o 
   2   1  13     6555.09     6706.46    262.35 o 
   3   1  13     5704.06     5397.56    370.14 o 
   4   1  13     1902.70     2163.71    151.70 o 
   5   1  13     5812.83     5880.60    261.16 o 
   6   1  13     1431.00     1402.79    242.69 o 
   7   1  13     1029.07     1114.38    133.21 o 
   8   1  13      547.43      580.25    149.60 o 
   9   1  13      316.68      226.90    115.08 o 
  10   1  13     1386.13     1645.04    212.24 o 
  11   1  13     2745.42     2648.46    341.74 o 
  12   1  13        7.44      102.91    149.01 o 
 -19   2  13      121.83      427.67    222.55 o 
 -18   2  13     1392.65     1444.44    290.05 o 
 -17   2  13        8.55       86.30    182.81 o 
 -16   2  13     4028.52     5201.25   1030.38 o 
 -15   2  13      209.16      227.22    180.08 o 
 -14   2  13     4860.54     4829.48    456.38 o 
 -13   2  13      994.50     1102.30    167.18 o 
 -12   2  13        4.38      -47.50     73.93 o 
 -11   2  13      487.47      390.18     98.86 o 
 -10   2  13      264.10      342.24     91.13 o 
  -9   2  13      677.91      686.72    106.73 o 
  -8   2  13     8397.21     8549.98    349.27 o 
  -7   2  13     4151.84     3781.94    226.76 o 
  -6   2  13     1457.33     1442.95    137.71 o 
  -5   2  13     9334.96     8333.54    288.73 o 
  -4   2  13     2712.07     2884.03    159.83 o 
  -3   2  13     1620.69     1874.70    247.39 o 
  -2   2  13       18.07       32.66     58.98 o 
  -1   2  13     1265.61     1219.54    113.45 o 
   0   2  13     3888.65     3729.75    235.50 o 
   1   2  13    10100.39     9383.69    309.05 o 
   2   2  13        1.65       32.21     59.08 o 
   3   2  13    17882.15    18150.81    527.61 o 
   4   2  13     8978.94     8856.75    460.98 o 
   5   2  13      256.86      398.00     92.79 o 
   6   2  13     8096.84     7922.11    484.73 o 
   7   2  13      956.62     1096.63    175.32 o 
   8   2  13     2051.71     1784.05    204.90 o 
   9   2  13      921.64      829.88    159.47 o 
  10   2  13     2094.82     2117.66    341.32 o 
  11   2  13      351.06      345.35    145.09 o 
  12   2  13     2929.88     2855.13    287.27 o 
 -18   3  13       51.75        6.32    196.76 o 
 -17   3  13      177.78      428.48    207.42 o 
 -16   3  13      279.87      117.87    159.53 o 
 -15   3  13      116.23      259.89    169.23 o 
 -14   3  13       21.50       50.83    285.09 o 
 -13   3  13     2269.15     2465.34    236.11 o 
 -12   3  13      130.42      125.21    115.83 o 
 -11   3  13      434.19      509.89    102.30 o 
 -10   3  13       38.71       82.63     79.37 o 
  -9   3  13       44.03       67.92     74.08 o 
  -8   3  13        5.19       27.85     63.63 o 
  -7   3  13       63.70      187.39     76.88 o 
  -6   3  13     1178.25     1174.56    128.09 o 
  -5   3  13      462.99      456.16     73.72 o 
  -4   3  13       57.70       72.70     51.51 o 
  -3   3  13      985.41      905.21     94.04 o 
  -2   3  13     1699.27     1726.12    128.17 o 
  -1   3  13        8.85      -14.97     52.88 o 
   0   3  13     5216.82     5363.88    387.91 o 
   1   3  13      224.36      307.79     74.30 o 
   2   3  13       12.99       43.80     69.92 o 
   3   3  13      102.73       68.16     74.83 o 
   4   3  13      646.16      517.49    100.75 o 
   5   3  13       81.74      155.73     79.81 o 
   6   3  13     2294.05     2242.81    184.23 o 
   7   3  13       90.86       98.34    105.76 o 
   8   3  13      553.65      600.25    135.94 o 
   9   3  13     1423.79     1402.46    249.84 o 
  10   3  13      439.53      226.14    131.28 o 
  11   3  13       26.74      156.16    168.49 o 
  12   3  13        1.12       13.39    254.28 o 
 -18   4  13      863.34     1057.33    256.38 o 
 -17   4  13      250.74      132.19    186.85 o 
 -16   4  13     2203.45     3399.18    399.87 o 
 -15   4  13      376.32      123.51    151.96 o 
 -14   4  13     2652.40     2787.30    259.30 o 
 -13   4  13      444.47      645.06    174.95 o 
 -12   4  13     4716.60     4689.69    538.01 o 
 -11   4  13        6.49       85.16     90.52 o 
 -10   4  13     2011.38     1769.24    164.96 o 
  -9   4  13      312.69      334.30     86.03 o 
  -8   4  13     7077.97     6554.69    303.95 o 
  -7   4  13     4125.36     4016.32    360.49 o 
  -6   4  13     3028.19     2905.30    192.83 o 
  -5   4  13     7497.31     6682.03    302.82 o 
  -4   4  13        9.59        6.20     58.22 o 
  -3   4  13      983.99      979.50    101.15 o 
  -2   4  13       50.65        4.97     63.05 o 
  -1   4  13     6329.30     6190.24    374.21 o 
   0   4  13        5.71       41.49     66.96 o 
   1   4  13     7489.09     7439.15    330.82 o 
   2   4  13     1303.55     1342.44    138.32 o 
   3   4  13     7813.33     7485.93    344.92 o 
   4   4  13     6050.37     6271.52    322.79 o 
   5   4  13     1646.72     1751.86    171.05 o 
   6   4  13     2770.33     2751.27    280.30 o 
   7   4  13       89.54      124.74    135.66 o 
   8   4  13     1000.27      807.00    218.55 o 
   9   4  13       62.04      118.14    149.18 o 
  10   4  13     3089.04     2248.76    314.36 o 
  11   4  13       10.98       89.07    178.50 o 
 -18   5  13     2316.12     2230.93    673.47 o 
 -17   5  13      844.91      920.12    242.04 o 
 -16   5  13      463.44      500.93    195.41 o 
 -15   5  13     2845.13     2994.56    357.85 o 
 -14   5  13      210.84      512.04    135.45 o 
 -13   5  13      863.46      840.99    156.91 o 
 -12   5  13      706.24      779.29    263.75 o 
 -11   5  13     3621.45     3320.27    268.07 o 
 -10   5  13      227.17      190.30    202.76 o 
  -9   5  13    10418.29    10956.48    487.34 o 
  -8   5  13     1725.09     1721.87    205.41 o 
  -7   5  13     8372.73     8029.49    398.51 o 
  -6   5  13    13802.39    13407.11    549.73 o 
  -5   5  13      146.49      172.31     73.51 o 
  -4   5  13    10503.92     9377.37    416.64 o 
  -3   5  13      866.29      948.39    104.46 o 
  -2   5  13      229.43      281.44    101.34 o 
  -1   5  13      441.63      318.45    111.51 o 
   0   5  13      356.05      353.72    117.08 o 
   1   5  13      530.81      295.72    186.09 o 
   2   5  13     7049.33     6400.41    394.46 o 
   3   5  13     2707.09     2800.32    263.05 o 
   4   5  13      429.04      356.64    127.33 o 
   5   5  13     3550.31     3639.15    313.43 o 
   6   5  13      333.85      406.94    162.88 o 
   7   5  13      431.01      275.46    168.91 o 
   8   5  13        3.35      129.04    155.68 o 
   9   5  13      144.73      376.27    185.00 o 
  10   5  13      909.83     1004.71    262.42 o 
  11   5  13     1491.45     1545.72    326.35 o 
 -17   6  13        2.53      193.15    179.50 o 
 -16   6  13      119.00      163.38    166.00 o 
 -15   6  13       27.55     -153.61    144.93 o 
 -14   6  13      325.54      585.98    139.50 o 
 -13   6  13      118.56      133.71    207.43 o 
 -12   6  13     2414.09     2890.62    261.41 o 
 -11   6  13      628.79      672.84    136.87 o 
 -10   6  13      795.46      797.22    262.74 o 
  -9   6  13     4978.75     5393.99    334.10 o 
  -8   6  13      439.01      546.64    105.45 o 
  -7   6  13      911.91     1129.66    301.06 o 
  -6   6  13     2271.78     1652.32    230.04 o 
  -5   6  13     2357.30     2102.47    257.93 o 
  -4   6  13      508.61      276.65    131.98 o 
  -3   6  13    13049.44    12364.43    669.55 o 
  -2   6  13      130.69       -2.99    135.22 o 
  -1   6  13     2373.26     2134.43    220.47 o 
   0   6  13      773.78      608.90    225.66 o 
   1   6  13      737.47      667.44    142.28 o 
   2   6  13     3574.35     3389.97    294.30 o 
   3   6  13      159.20      207.57    114.39 o 
   4   6  13       43.83      166.46    118.02 o 
   5   6  13      218.89       34.12    123.70 o 
   6   6  13      688.36      632.11    188.12 o 
   7   6  13      661.85      917.28    230.46 o 
   8   6  13     1184.79     1435.23    282.40 o 
   9   6  13      179.44      399.24    190.67 o 
  10   6  13      268.14      631.10    252.38 o 
 -16   7  13       10.78      115.16    164.48 o 
 -15   7  13     1371.74     1801.05    447.27 o 
 -14   7  13        1.05       82.79    182.27 o 
 -13   7  13     1854.68     1676.46    267.01 o 
 -12   7  13      684.70      847.12    204.16 o 
 -11   7  13     1799.72     1680.04    245.68 o 
 -10   7  13      415.79      371.32    150.11 o 
  -9   7  13     1308.65     1314.15    223.57 o 
  -8   7  13     1947.60     2167.07    410.27 o 
  -7   7  13      323.23      339.02    373.35 o 
  -6   7  13     4706.00     4940.97    417.00 o 
  -5   7  13        0.23      -25.01     98.54 o 
  -4   7  13     6441.45     6025.69    465.15 o 
  -3   7  13      468.52      546.43    170.77 o 
  -2   7  13     5263.18     5330.95    693.10 o 
  -1   7  13      117.84       80.26    171.44 o 
   0   7  13     5996.72     5484.95    373.51 o 
   1   7  13     4311.01     4547.04    384.02 o 
   2   7  13     3783.89     3394.28    306.85 o 
   3   7  13     6384.88     6859.63    934.34 o 
   4   7  13     2654.00     3184.18    627.67 o 
   5   7  13     3018.79     3102.20    296.85 o 
   6   7  13     1302.41     1408.16    273.37 o 
   7   7  13     4595.56     4355.10    610.77 o 
   8   7  13       85.33       70.91    218.26 o 
   9   7  13     2816.80     2811.37    416.25 o 
  10   7  13       55.19      197.75    236.90 o 
 -16   8  13      637.75      445.55    238.04 o 
 -15   8  13      350.60       31.94    250.35 o 
 -14   8  13        6.15       28.84    144.13 o 
 -13   8  13     1285.53     1189.08    263.44 o 
 -12   8  13        9.47      134.80    151.74 o 
 -11   8  13     1992.57     1879.21    278.80 o 
 -10   8  13      960.22      938.69    201.54 o 
  -9   8  13       84.97     -101.71    120.95 o 
  -8   8  13     2224.78     1998.91    266.95 o 
  -7   8  13     3033.92     2537.31    308.79 o 
  -6   8  13      257.63      315.64    147.98 o 
  -5   8  13     6202.31     6374.44    495.06 o 
  -4   8  13      209.24       76.18    125.58 o 
  -3   8  13     2010.57     1720.24    257.23 o 
  -2   8  13      143.09      231.46    208.68 o 
  -1   8  13      130.15      190.70    118.60 o 
   0   8  13      135.63      241.82    120.50 o 
   1   8  13     4476.54     4426.58    349.06 o 
   2   8  13     1165.47     1611.08    217.44 o 
   3   8  13     6738.97     6923.67    456.33 o 
   4   8  13     5273.02     5341.16    407.68 o 
   5   8  13     1195.66      996.15    199.72 o 
   6   8  13     2332.75     2696.01    764.22 o 
   7   8  13      108.67      191.60    322.17 o 
   8   8  13      425.20      248.97    217.42 o 
   9   8  13        3.56      160.97    209.71 o 
 -15   9  13        5.70        5.35    166.93 o 
 -14   9  13       77.93      265.02    172.58 o 
 -13   9  13      631.00      777.19    395.86 o 
 -12   9  13       24.02     -212.39    296.07 o 
 -11   9  13      436.05      536.14    203.15 o 
 -10   9  13      390.41      485.47    322.95 o 
  -9   9  13       72.72      219.21    136.31 o 
  -8   9  13       37.99     -138.96    159.68 o 
  -7   9  13       14.86       84.03    123.77 o 
  -6   9  13      525.24      420.28    150.92 o 
  -5   9  13      595.68      498.38    180.43 o 
  -4   9  13        1.62      113.06    238.28 o 
  -3   9  13     6074.37     5975.24    497.48 o 
  -2   9  13     3459.89     3766.31    393.55 o 
  -1   9  13     1018.20     1069.56    238.82 o 
   0   9  13      256.94      199.89    123.75 o 
   1   9  13      252.43      321.38    142.48 o 
   2   9  13       22.75       -6.59    121.70 o 
   3   9  13      122.27      116.03    141.45 o 
   4   9  13     1101.50     1241.12    213.66 o 
   5   9  13      444.52      354.24    202.59 o 
   6   9  13     1313.01     1683.80    331.89 o 
   7   9  13     1036.08     1626.18    783.69 o 
   8   9  13      606.29      849.47    454.51 o 
 -14  10  13     1613.01     1512.47    698.47 o 
 -13  10  13       71.81      -49.69    187.80 o 
 -12  10  13     3640.15     4254.68    438.63 o 
 -11  10  13      194.10      254.44    156.20 o 
 -10  10  13     3036.21     2938.75    357.90 o 
  -9  10  13     1049.89      857.92    298.02 o 
  -8  10  13      856.23      810.67    274.81 o 
  -7  10  13     3167.34     2950.56    353.66 o 
  -6  10  13      847.38      710.93    192.51 o 
  -5  10  13     2491.13     2455.06    322.65 o 
  -4  10  13     1033.78      764.77    208.27 o 
  -3  10  13     5595.24     5758.33    506.94 o 
  -2  10  13       10.49       40.40    148.94 o 
  -1  10  13     3118.94     3131.81    301.47 o 
   0  10  13      366.64      348.48    158.11 o 
   1  10  13      759.73      813.43    183.18 o 
   2  10  13      639.68      535.55    180.45 o 
   3  10  13      505.37      698.84    405.20 o 
   4  10  13      476.99      422.77    163.07 o 
   5  10  13      307.87      365.42    209.30 o 
   6  10  13      368.24      400.75    237.77 o 
   7  10  13      466.73      715.45    259.83 o 
 -12  11  13        0.39       45.67    174.95 o 
 -11  11  13      244.95      375.72    194.53 o 
 -10  11  13        6.64       23.82    193.25 o 
  -9  11  13      690.96      501.67    203.69 o 
  -8  11  13       46.48      -70.83    136.28 o 
  -7  11  13     1690.87     1700.57    281.40 o 
  -6  11  13     1186.11     1429.88    249.76 o 
  -5  11  13       36.70      -22.71    162.25 o 
  -4  11  13      943.97     1080.64    247.11 o 
  -3  11  13      104.70      -11.94    160.15 o 
  -2  11  13        1.07       38.17    154.14 o 
  -1  11  13      561.63      572.18    162.21 o 
   0  11  13     1000.96      723.41    185.39 o 
   1  11  13       26.79      114.44    137.36 o 
   2  11  13      848.14     1122.25    206.31 o 
   3  11  13        2.30       38.16    150.66 o 
   4  11  13      985.44     1036.76    204.82 o 
   5  11  13      527.87      736.73    470.17 o 
 -10  12  13      907.35      598.57    224.81 o 
  -9  12  13     3526.63     3720.30    429.33 o 
  -8  12  13       82.94      169.24    186.17 o 
  -7  12  13     1637.85     1759.53    300.57 o 
  -6  12  13        1.52     -138.42    164.32 o 
  -5  12  13      125.52       36.77    323.96 o 
  -4  12  13      456.26      453.30    199.64 o 
  -3  12  13     1810.38     1946.80    319.01 o 
  -2  12  13      677.20      438.80    211.57 o 
  -1  12  13     2135.46     2480.92    291.58 o 
   0  12  13     2911.04     3130.84    332.08 o 
   1  12  13       36.12     -154.62    150.53 o 
   2  12  13     1487.63     1567.44    255.13 o 
   3  12  13      651.17      704.75    208.19 o 
  -7  13  13       38.83      -85.53    233.84 o 
  -6  13  13      247.29      219.94    224.10 o 
  -5  13  13      664.32      348.22    212.75 o 
  -4  13  13      429.31      450.69    232.95 o 
  -3  13  13      415.15      458.78    223.43 o 
  -2  13  13     3695.35     4279.50    473.40 o 
  -1  13  13      881.75      877.00    314.07 o 
   0  13  13     3842.00     4113.49    383.13 o 
 -19   0  14      926.72      810.88    421.41 o 
 -18   0  14      864.28     1552.11    430.13 o 
 -17   0  14     7885.92     8781.60    981.46 o 
 -16   0  14      306.96      169.34    303.01 o 
 -15   0  14     3590.80     3788.91    593.86 o 
 -14   0  14       22.59     -128.84    209.38 o 
 -13   0  14     2006.52     2042.38    249.57 o 
 -12   0  14       83.92     -100.48    106.56 o 
 -11   0  14     1425.67     1433.40    216.23 o 
 -10   0  14     5190.33     5329.50    417.36 o 
  -9   0  14    10080.15    10414.10    578.75 o 
  -8   0  14    16981.74    18301.63    887.68 o 
  -7   0  14      302.52      141.14    113.88 o 
  -6   0  14    12423.06    12637.97    656.65 o 
  -5   0  14     5883.71     5857.93    415.17 o 
  -4   0  14      109.19      -39.09     80.43 o 
  -3   0  14      373.40      192.91    103.28 o 
  -2   0  14     1946.00     2109.04    228.46 o 
  -1   0  14       79.60       65.11     72.15 o 
   0   0  14    11100.63    10766.73    480.65 o 
   1   0  14     2587.44     2632.10    228.74 o 
   2   0  14     2817.27     2572.62    228.80 o 
   3   0  14     8420.52     8299.73    445.49 o 
   4   0  14     1650.67     1562.33    237.42 o 
   5   0  14      360.94      411.77    221.45 o 
   6   0  14      809.12      829.22    165.84 o 
   7   0  14      242.00       91.91    173.86 o 
   8   0  14     1148.88     1458.48    559.67 o 
   9   0  14     1389.54     1339.03    438.78 o 
  10   0  14      424.14     1128.84    264.49 o 
  11   0  14     1679.77     2131.84    359.57 o 
 -19   1  14      168.73      472.37    250.85 o 
 -18   1  14      538.43      696.40    260.31 o 
 -17   1  14       13.47      -77.58    179.28 o 
 -16   1  14      234.19      315.33    225.35 o 
 -15   1  14      955.47     1148.31    251.80 o 
 -14   1  14        9.23       15.40    170.37 o 
 -13   1  14      915.35      902.29    154.68 o 
 -12   1  14     1458.12     1779.76    171.52 o 
 -11   1  14       11.16      129.93     83.30 o 
 -10   1  14     7391.11     6942.44    336.85 o 
  -9   1  14      870.47      871.66    123.48 o 
  -8   1  14     6506.28     5892.72    300.53 o 
  -7   1  14     4223.99     4184.53    247.01 o 
  -6   1  14     1368.76     1600.94    149.39 o 
  -5   1  14      846.19      773.77    110.79 o 
  -4   1  14      283.87      236.85     76.41 o 
  -3   1  14      344.16      254.29     61.30 o 
  -2   1  14     4291.00     3797.00    174.40 o 
  -1   1  14     7583.58     7144.57    254.53 o 
   0   1  14      232.62      178.41     64.49 o 
   1   1  14     4763.56     4859.91    219.65 o 
   2   1  14     3147.15     3052.32    179.37 o 
   3   1  14      898.91     1092.21    113.52 o 
   4   1  14     3040.70     2946.85    182.64 o 
   5   1  14      591.97      570.18     96.39 o 
   6   1  14       10.19      -53.14     73.95 o 
   7   1  14      907.93      776.47    140.81 o 
   8   1  14       16.11       -1.50    111.69 o 
   9   1  14      192.07      412.77    141.00 o 
  10   1  14      818.95      906.40    171.92 o 
  11   1  14       28.57      226.24    136.59 o 
 -18   2  14      376.26      457.46    247.62 o 
 -17   2  14     1098.99     1434.67    599.47 o 
 -16   2  14      521.88      819.20    244.97 o 
 -15   2  14      680.96      797.05    232.58 o 
 -14   2  14     1420.91     1616.34    278.06 o 
 -13   2  14      373.30      405.36    134.43 o 
 -12   2  14      928.13      906.49    141.14 o 
 -11   2  14       67.62       82.42     82.40 o 
 -10   2  14     3773.44     3706.59    259.08 o 
  -9   2  14      356.26      483.30     99.69 o 
  -8   2  14     4002.97     3929.16    242.07 o 
  -7   2  14     2064.29     1888.98    161.62 o 
  -6   2  14     4404.29     4041.55    240.80 o 
  -5   2  14     4969.25     4865.08    264.40 o 
  -4   2  14     6893.10     6670.11    304.79 o 
  -3   2  14     5393.84     5052.43    220.69 o 
  -2   2  14     3184.52     3304.83    182.92 o 
  -1   2  14     1159.45     1125.05    111.04 o 
   0   2  14     2491.41     2462.06    152.35 o 
   1   2  14     2785.21     3372.54    235.18 o 
   2   2  14      327.68      352.42     80.85 o 
   3   2  14     4299.73     4555.75    226.72 o 
   4   2  14      195.69      363.56     87.36 o 
   5   2  14     1108.17     1464.58    160.48 o 
   6   2  14     1008.02     1069.77    138.83 o 
   7   2  14     2468.09     2537.53    291.60 o 
   8   2  14      416.85      514.06    144.57 o 
   9   2  14     1037.67      941.51    170.94 o 
  10   2  14        0.60      205.38    133.92 o 
  11   2  14      826.84      898.59    189.64 o 
 -18   3  14     1874.00     2106.48    336.37 o 
 -17   3  14      881.93      989.34    255.89 o 
 -16   3  14     1945.21     2450.30    345.60 o 
 -15   3  14     2942.22     3096.21    665.60 o 
 -14   3  14      107.97       55.54    109.32 o 
 -13   3  14     1353.32     1173.42    182.12 o 
 -12   3  14       73.60      102.53     85.63 o 
 -11   3  14       62.87        9.08     76.71 o 
 -10   3  14     1533.55     1451.63    229.16 o 
  -9   3  14     5713.12     5793.25    300.62 o 
  -8   3  14      897.76     1113.39    186.71 o 
  -7   3  14     9432.77     8823.62   1017.84 o 
  -6   3  14     3840.30     3311.54    214.99 o 
  -5   3  14     5967.83     5933.98    320.57 o 
  -4   3  14     3693.51     3518.30    183.09 o 
  -3   3  14     2005.56     2139.97    141.85 o 
  -2   3  14       58.37      112.34     64.51 o 
  -1   3  14     9295.14     9192.37    335.10 o 
   0   3  14      761.73      839.95    103.89 o 
   1   3  14    13872.20    13519.82    449.45 o 
   2   3  14    19658.83    19152.97    611.49 o 
   3   3  14     1249.37     1375.52    139.16 o 
   4   3  14    12178.14    12862.61    529.34 o 
   5   3  14     2081.55     2115.48    200.24 o 
   6   3  14     4627.46     4573.62    270.43 o 
   7   3  14      450.26      668.16    142.78 o 
   8   3  14     5879.63     5631.78    578.48 o 
   9   3  14      225.51      -16.11    143.09 o 
  10   3  14     4264.53     4416.69    489.57 o 
  11   3  14     1850.61     1645.33    359.87 o 
 -18   4  14      308.68      464.77    240.77 o 
 -17   4  14      638.18     1186.91    374.98 o 
 -16   4  14       41.12      -44.69    189.59 o 
 -15   4  14       63.07      135.18    172.33 o 
 -14   4  14     2242.52     2769.53    483.41 o 
 -13   4  14      858.53      875.42    290.93 o 
 -12   4  14      424.12      446.31    127.24 o 
 -11   4  14      923.91      869.94    127.94 o 
 -10   4  14      936.40     1084.48    129.20 o 
  -9   4  14      543.54      546.81    105.83 o 
  -8   4  14    10845.21    10574.82    489.17 o 
  -7   4  14     1465.92     1400.71    142.23 o 
  -6   4  14     6522.14     6667.55    313.49 o 
  -5   4  14     8572.34     8104.28    426.47 o 
  -4   4  14       15.74        6.52     56.48 o 
  -3   4  14     4391.15     4263.87    211.82 o 
  -2   4  14      988.73     1048.98    109.19 o 
  -1   4  14      331.69      208.36     79.88 o 
   0   4  14     1684.73     1890.71    160.78 o 
   1   4  14     3897.95     4257.89    442.52 o 
   2   4  14       15.21       53.55     89.88 o 
   3   4  14     9018.23     8923.46    436.25 o 
   4   4  14     3672.76     3598.79    501.01 o 
   5   4  14      138.78      199.58    155.09 o 
   6   4  14       57.29      240.63    115.14 o 
   7   4  14     1005.29      942.65    229.47 o 
   8   4  14      202.29      360.25    166.54 o 
   9   4  14        2.54      102.62    288.63 o 
  10   4  14       19.78      131.63    166.59 o 
  11   4  14     1563.31     1400.08    318.99 o 
 -17   5  14        5.11       47.93    183.89 o 
 -16   5  14     1673.79     1696.72    284.03 o 
 -15   5  14        0.19       86.36    151.97 o 
 -14   5  14     1979.52     1856.19    219.41 o 
 -13   5  14       32.01      -87.12    107.95 o 
 -12   5  14     2698.07     3012.06    267.29 o 
 -11   5  14     1157.50      980.26    152.73 o 
 -10   5  14        4.36      110.55     96.22 o 
  -9   5  14     2042.69     2118.00    363.61 o 
  -8   5  14       17.04       63.77    181.96 o 
  -7   5  14      472.15      515.63    111.52 o 
  -6   5  14       52.14       30.09     76.98 o 
  -5   5  14     1927.98     1994.77    177.81 o 
  -4   5  14      241.81      167.58     93.01 o 
  -3   5  14     5107.46     5270.14    333.82 o 
  -2   5  14     4585.24     4683.01    319.01 o 
  -1   5  14      617.76      486.30    128.98 o 
   0   5  14      154.63      234.67    137.79 o 
   1   5  14        7.59       36.14     99.86 o 
   2   5  14       18.55      -16.59     97.90 o 
   3   5  14       21.27      -18.05    100.68 o 
   4   5  14      196.97      188.39    108.52 o 
   5   5  14      263.53      417.20    137.24 o 
   6   5  14     1661.87     1484.35    268.04 o 
   7   5  14      128.98      145.71    170.30 o 
   8   5  14      953.95     1146.27    390.09 o 
   9   5  14        8.74      -22.52    184.09 o 
  10   5  14       33.62     -102.40    202.49 o 
 -17   6  14     2951.77     3590.05    435.47 o 
 -16   6  14       12.39     -171.31    162.45 o 
 -15   6  14     2727.42     2765.88    384.56 o 
 -14   6  14      926.05      599.91    153.79 o 
 -13   6  14     1941.25     1892.64    222.39 o 
 -12   6  14      159.90      260.74    143.09 o 
 -11   6  14     4468.59     4636.78    335.62 o 
 -10   6  14     1590.05     1763.70    195.21 o 
  -9   6  14     2399.75     2586.51    221.99 o 
  -8   6  14     6763.14     6795.37    508.57 o 
  -7   6  14      502.52      573.64    180.01 o 
  -6   6  14     8277.15     7405.58    719.51 o 
  -5   6  14     2169.64     2224.85    277.76 o 
  -4   6  14     3315.81     2971.13    385.96 o 
  -3   6  14      751.82      751.28    144.60 o 
  -2   6  14     2421.19     2819.04    257.65 o 
  -1   6  14      306.04      280.15    115.07 o 
   0   6  14     6627.20     6352.94    988.63 o 
   1   6  14     2319.32     2427.27    247.78 o 
   2   6  14     2458.68     2335.79    242.77 o 
   3   6  14     3028.21     3311.86    297.07 o 
   4   6  14        6.43       -7.85    145.19 o 
   5   6  14     2090.43     1714.57    338.53 o 
   6   6  14      776.71      905.71    411.51 o 
   7   6  14      245.43      139.60    161.73 o 
   8   6  14       68.43      215.16    233.92 o 
   9   6  14     1200.46     1196.60    306.47 o 
  10   6  14        3.97      376.95    233.79 o 
 -16   7  14      253.66     1081.48    344.91 o 
 -15   7  14      356.20       11.22    206.57 o 
 -14   7  14      404.72       98.19    165.98 o 
 -13   7  14       23.77      120.31    153.06 o 
 -12   7  14      563.62      414.42    165.17 o 
 -11   7  14     1336.69     1577.07    250.02 o 
 -10   7  14      549.60      376.79    230.96 o 
  -9   7  14      661.00      682.18    179.25 o 
  -8   7  14     2352.44     2468.80    440.02 o 
  -7   7  14     2274.89     2618.64    438.23 o 
  -6   7  14      330.10      290.75    138.26 o 
  -5   7  14       57.70       59.60    119.31 o 
  -4   7  14      237.23      247.78    147.51 o 
  -3   7  14     2200.23     2081.65    219.35 o 
  -2   7  14     7382.18     6916.58    568.00 o 
  -1   7  14      148.78      149.66    113.84 o 
   0   7  14     1236.41     1385.10    197.95 o 
   1   7  14     3432.15     3911.25    364.39 o 
   2   7  14     1379.92     1039.83    198.01 o 
   3   7  14      160.04      182.83    126.38 o 
   4   7  14     2570.27     2479.94    317.88 o 
   5   7  14     1492.59     2391.32    274.79 o 
   6   7  14      572.08      691.11    373.66 o 
   7   7  14       74.66      299.02    236.72 o 
   8   7  14      173.39      209.82    499.77 o 
   9   7  14      304.56      600.54    254.72 o 
 -15   8  14        2.01      303.35    177.69 o 
 -14   8  14      453.61      260.17    170.67 o 
 -13   8  14     1527.68     1945.96    289.84 o 
 -12   8  14     2383.20     2538.08    331.79 o 
 -11   8  14      238.73      270.50    173.72 o 
 -10   8  14     2182.17     2855.76    343.55 o 
  -9   8  14      425.40      556.43    172.05 o 
  -8   8  14      573.94      558.75    172.39 o 
  -7   8  14      145.15      344.87    138.47 o 
  -6   8  14      348.38      322.46    143.22 o 
  -5   8  14     1340.82     1366.71    248.55 o 
  -4   8  14     1958.78     2333.26    672.61 o 
  -3   8  14      163.48      152.38    142.86 o 
  -2   8  14     4917.53     4631.44    353.20 o 
  -1   8  14     6229.38     5979.27    407.44 o 
   0   8  14       10.25     -109.84    106.75 o 
   1   8  14     3056.58     3129.33    301.73 o 
   2   8  14        4.61      348.51    143.64 o 
   3   8  14     1241.14     1231.68    210.32 o 
   4   8  14     1866.46     2120.06    264.91 o 
   5   8  14     6885.60     6271.10    590.01 o 
   6   8  14       11.43       81.78    175.12 o 
   7   8  14     5585.60     5960.36   1038.09 o 
   8   8  14      858.29     1005.82    282.45 o 
 -14   9  14      305.38      408.67    196.65 o 
 -13   9  14      566.20      750.15    342.66 o 
 -12   9  14     1072.81     1387.02    244.27 o 
 -11   9  14     1639.70     1746.48    272.74 o 
 -10   9  14      565.98      588.42    188.19 o 
  -9   9  14     4754.51     4972.65    508.80 o 
  -8   9  14       36.32      -44.18    148.82 o 
  -7   9  14     3746.54     3042.69    403.49 o 
  -6   9  14       15.45        3.04    120.37 o 
  -5   9  14     1199.49     1170.40    238.41 o 
  -4   9  14     1522.57     1357.75    302.23 o 
  -3   9  14     1681.83     1542.94    269.01 o 
  -2   9  14     4152.91     4236.39    351.24 o 
  -1   9  14     1287.01     1038.62    190.20 o 
   0   9  14     1813.14     2009.44    247.72 o 
   1   9  14     2106.67     2199.25    260.18 o 
   2   9  14     4831.20     4995.27    400.80 o 
   3   9  14        2.87       -8.34    139.77 o 
   4   9  14     5363.98     6100.70    461.34 o 
   5   9  14       24.68      170.47    202.00 o 
   6   9  14     2328.81     2312.78    385.86 o 
   7   9  14       34.20       22.71    211.11 o 
 -13  10  14      189.85      313.72    237.89 o 
 -12  10  14      111.17      257.99    374.20 o 
 -11  10  14       61.88      440.39    174.58 o 
 -10  10  14       14.63      -42.62    159.52 o 
  -9  10  14      889.36     1223.30    245.97 o 
  -8  10  14     1488.04     1385.60    253.46 o 
  -7  10  14       53.33      219.63    132.67 o 
  -6  10  14      685.21      683.96    192.53 o 
  -5  10  14     1397.42     1331.23    261.91 o 
  -4  10  14      614.20      671.46    291.32 o 
  -3  10  14      512.17      429.40    193.96 o 
  -2  10  14     2128.77     2005.71    250.60 o 
  -1  10  14      130.24      211.24    152.61 o 
   0  10  14      754.16      520.81    165.71 o 
   1  10  14      528.14      485.85    166.66 o 
   2  10  14      162.96      237.67    155.63 o 
   3  10  14     1580.46     2136.42    280.40 o 
   4  10  14     1626.05     2111.64    278.74 o 
   5  10  14        6.58     -149.69    175.40 o 
   6  10  14      548.37      826.54    289.37 o 
 -12  11  14     2871.32     2578.06    338.59 o 
 -11  11  14     2893.31     2587.79    507.09 o 
 -10  11  14      421.91      521.87    193.92 o 
  -9  11  14     3377.81     3728.91    423.97 o 
  -8  11  14       63.20      154.09    160.77 o 
  -7  11  14      681.91      635.92    203.75 o 
  -6  11  14      896.93      945.10    238.17 o 
  -5  11  14     3029.76     3053.67    380.82 o 
  -4  11  14      118.38       72.69    167.77 o 
  -3  11  14     7259.09     7188.30    604.07 o 
  -2  11  14     2109.13     2809.81    302.93 o 
  -1  11  14      535.33      507.98    161.32 o 
   0  11  14     3276.16     3300.58    689.91 o 
   1  11  14      127.32      300.50    236.49 o 
   2  11  14      127.78       20.53    298.88 o 
   3  11  14      732.71      608.53    197.39 o 
   4  11  14       12.78      296.50    234.07 o 
  -9  12  14       39.69      195.19    187.62 o 
  -8  12  14      866.29     1075.74    251.93 o 
  -7  12  14        6.38      227.85    334.32 o 
  -6  12  14     1348.21     1386.58    289.31 o 
  -5  12  14      169.49       39.99    198.94 o 
  -4  12  14     1555.23     1838.78    315.74 o 
  -3  12  14      109.74      -32.99    172.22 o 
  -2  12  14     2139.17     1943.18    396.25 o 
  -1  12  14     1005.94      899.63    221.14 o 
   0  12  14      531.65      401.10    183.20 o 
   1  12  14      937.19      966.78    220.65 o 
   2  12  14      270.70      467.59    197.82 o 
  -5  13  14       69.45       -1.76    188.04 o 
  -4  13  14      271.83      379.90    220.38 o 
  -3  13  14      288.90      239.88    210.33 o 
  -2  13  14      177.66      254.58    167.78 o 
 -18   1  15      343.49      338.77    321.78 o 
 -17   1  15     1893.72     2185.23    367.96 o 
 -16   1  15     1404.47     1399.63    297.80 o 
 -15   1  15      795.92      739.16    243.91 o 
 -14   1  15     4104.77     4507.59    454.47 o 
 -13   1  15     1018.22     1164.07    146.78 o 
 -12   1  15      871.19      960.85    133.21 o 
 -11   1  15     1735.46     1829.74    215.77 o 
 -10   1  15     5656.93     5879.50    316.03 o 
  -9   1  15      971.87      837.04    123.58 o 
  -8   1  15     7633.34     7184.48    346.28 o 
  -7   1  15    17143.23    16278.39    574.79 o 
  -6   1  15     3748.87     3583.40    635.77 o 
  -5   1  15     7790.94     7506.30    388.13 o 
  -4   1  15      581.11      627.55    107.40 o 
  -3   1  15     4427.35     4106.38    280.40 o 
  -2   1  15     1898.82     2011.91    168.11 o 
  -1   1  15     1392.82     1507.08    117.93 o 
   0   1  15     2884.23     2976.92    202.82 o 
   1   1  15     9230.19     8861.26    325.53 o 
   2   1  15     2107.05     2081.16    152.22 o 
   3   1  15     3764.02     3651.17    204.86 o 
   4   1  15     5756.53     5903.93    269.96 o 
   5   1  15       92.39      194.60     81.54 o 
   6   1  15      110.53      114.11    106.61 o 
   7   1  15      799.19     1020.49    162.42 o 
   8   1  15       18.87      -54.84    108.87 o 
   9   1  15     2236.14     2159.62    240.83 o 
  10   1  15     2521.26     2461.23    494.33 o 
  11   1  15      440.37      313.94    159.34 o 
 -18   2  15      661.77      621.71    261.19 o 
 -17   2  15      842.67     1192.07    284.75 o 
 -16   2  15        5.57      -28.17    189.12 o 
 -15   2  15     1540.23     1562.38    484.58 o 
 -14   2  15      246.91      214.20    122.79 o 
 -13   2  15      178.27      136.27    125.49 o 
 -12   2  15      247.24      232.13    100.15 o 
 -11   2  15      713.59      786.58    136.86 o 
 -10   2  15      813.01      834.85    124.63 o 
  -9   2  15     3357.16     3491.24    234.69 o 
  -8   2  15      523.36      745.02    116.22 o 
  -7   2  15     3535.67     3222.82    242.72 o 
  -6   2  15     9358.61     8689.67    470.71 o 
  -5   2  15     1130.64     1106.54    126.89 o 
  -4   2  15     1056.22     1031.07    119.00 o 
  -3   2  15     3466.42     3358.11    237.92 o 
  -2   2  15      101.88       79.24     60.94 o 
  -1   2  15    15213.59    14662.47    474.23 o 
   0   2  15    11491.56    11074.89    356.04 o 
   1   2  15     1205.49     1189.43    117.63 o 
   2   2  15    18159.69    17861.96    526.96 o 
   3   2  15     1631.44     1726.63    144.94 o 
   4   2  15     3976.80     3685.68    269.23 o 
   5   2  15     2201.79     2292.97    189.35 o 
   6   2  15     1044.10      829.43    127.33 o 
   7   2  15       14.46      -72.17     97.62 o 
   8   2  15     4192.00     3977.26    317.23 o 
   9   2  15     2361.33     2531.11    375.00 o 
  10   2  15     1582.92     1722.00    226.88 o 
 -18   3  15       14.28      193.44    204.92 o 
 -17   3  15        0.77      249.10    192.39 o 
 -16   3  15      217.06      336.37    178.61 o 
 -15   3  15        7.80     -141.19    162.22 o 
 -14   3  15       14.32      176.73    127.24 o 
 -13   3  15        8.28     -102.82    167.63 o 
 -12   3  15        4.95     -111.55     79.72 o 
 -11   3  15      105.91      246.46    100.34 o 
 -10   3  15       25.09      -41.17     79.41 o 
  -9   3  15      163.18       96.33     84.98 o 
  -8   3  15       32.79       24.16     81.45 o 
  -7   3  15     3398.06     3327.25    226.23 o 
  -6   3  15     1253.75     1232.94    137.66 o 
  -5   3  15     2127.98     1898.38    222.29 o 
  -4   3  15        8.86      114.96     87.04 o 
  -3   3  15       99.08      134.74     69.36 o 
  -2   3  15     2626.91     2473.27    163.20 o 
  -1   3  15      566.96      751.78    102.72 o 
   0   3  15        6.32       52.40     66.88 o 
   1   3  15      893.43     1177.55    138.81 o 
   2   3  15      243.45      273.57     95.81 o 
   3   3  15      328.80      308.70     92.45 o 
   4   3  15     1040.63     1028.44    131.69 o 
   5   3  15     4037.62     4045.53    437.78 o 
   6   3  15        8.27      166.38    105.32 o 
   7   3  15      481.49      665.67    189.90 o 
   8   3  15       74.26       36.75    146.01 o 
   9   3  15       71.13      -22.20    177.78 o 
  10   3  15       11.02      193.62    178.80 o 
 -18   4  15     1151.65     1398.69    288.52 o 
 -17   4  15      763.47      823.90    236.52 o 
 -16   4  15      388.13      548.03    443.84 o 
 -15   4  15     1978.89     2099.62    453.89 o 
 -14   4  15      647.08      718.11    302.07 o 
 -13   4  15      821.45      458.13    138.88 o 
 -12   4  15     1483.14     1849.56    240.69 o 
 -11   4  15     1488.19     1676.92    166.82 o 
 -10   4  15       61.35       78.81    101.50 o 
  -9   4  15     6530.54     6267.97    381.13 o 
  -8   4  15      807.16      817.52    118.06 o 
  -7   4  15     5266.24     5080.57    284.36 o 
  -6   4  15      491.79      398.65     94.21 o 
  -5   4  15      588.29      716.85    128.07 o 
  -4   4  15      119.55       67.09    117.69 o 
  -3   4  15      843.99      856.18    112.05 o 
  -2   4  15     1036.86     1329.57    123.80 o 
  -1   4  15     2897.51     3282.65    223.83 o 
   0   4  15     3023.74     3302.21    219.27 o 
   1   4  15      167.43       96.33    103.57 o 
   2   4  15     8237.05     8155.01    467.94 o 
   3   4  15     1991.98     2179.95    371.79 o 
   4   4  15     1952.69     2534.31    269.12 o 
   5   4  15      492.40      442.49    145.11 o 
   6   4  15     1145.06     1071.77    264.06 o 
   7   4  15      153.67      358.76    172.46 o 
   8   4  15     2127.31     2369.66    316.47 o 
   9   4  15      825.45      666.98    212.10 o 
  10   4  15      973.77      750.41    227.10 o 
 -17   5  15     1047.74     1081.91    256.78 o 
 -16   5  15     1128.55     1438.20    269.04 o 
 -15   5  15      302.82      332.82    167.37 o 
 -14   5  15      485.37      504.01    147.12 o 
 -13   5  15     1013.54     1063.31    169.95 o 
 -12   5  15      930.01      795.26    158.42 o 
 -11   5  15     2804.70     2943.50    261.04 o 
 -10   5  15     6985.54     6971.48    464.87 o 
  -9   5  15       75.68       81.26    118.40 o 
  -8   5  15     8713.68     8856.61    760.87 o 
  -7   5  15     2710.68     3218.90    521.66 o 
  -6   5  15      104.16       78.00     78.13 o 
  -5   5  15     1519.65     1480.60    225.14 o 
  -4   5  15      284.99      313.06    127.52 o 
  -3   5  15       74.19      -36.14    103.37 o 
  -2   5  15     1407.56     1374.73    314.61 o 
  -1   5  15      497.64      587.77    138.06 o 
   0   5  15     1154.85     1315.98    179.93 o 
   1   5  15    12826.70    12938.67    598.75 o 
   2   5  15      399.44       93.44    119.08 o 
   3   5  15     3741.33     4061.22    335.15 o 
   4   5  15      358.81      334.40    137.00 o 
   5   5  15      439.77      419.63    369.53 o 
   6   5  15     1296.68     1450.16    347.10 o 
   7   5  15       47.94      142.10    198.01 o 
   8   5  15      324.02      651.30    279.09 o 
   9   5  15     1809.75     1502.48    415.10 o 
 -17   6  15        2.53      374.37    195.82 o 
 -16   6  15      304.31      488.94    199.72 o 
 -15   6  15      562.13      645.59    208.59 o 
 -14   6  15      538.78      888.15    180.14 o 
 -13   6  15     1547.76     1661.12    207.18 o 
 -12   6  15        2.45      128.34    113.11 o 
 -11   6  15      997.29     1377.30    188.42 o 
 -10   6  15      655.00      484.57    162.72 o 
  -9   6  15       11.19      125.67    132.57 o 
  -8   6  15      495.09      247.83    151.51 o 
  -7   6  15      161.70      120.45    131.28 o 
  -6   6  15      679.55      537.43    155.33 o 
  -5   6  15     6018.15     6162.56    479.12 o 
  -4   6  15     2869.14     3042.47    264.31 o 
  -3   6  15      907.39     1116.64    312.90 o 
  -2   6  15     2621.46     2477.26    247.01 o 
  -1   6  15      997.03      962.72    166.26 o 
   0   6  15       71.70        9.82    103.46 o 
   1   6  15       96.84       37.29    105.21 o 
   2   6  15       93.90     -127.05    105.60 o 
   3   6  15     1009.67      922.65    169.98 o 
   4   6  15       86.39       95.00    123.94 o 
   5   6  15       32.49      -77.50    218.34 o 
   6   6  15      957.01      438.72    213.13 o 
   7   6  15     1266.05     1469.36    283.99 o 
   8   6  15      163.93      161.69    214.36 o 
   9   6  15       34.68      114.50    426.86 o 
 -16   7  15      627.33      372.18    281.66 o 
 -15   7  15      502.56      876.37    194.97 o 
 -14   7  15     2542.66     2422.19    549.31 o 
 -13   7  15       41.20      122.51    164.82 o 
 -12   7  15     1918.12     2577.95    327.47 o 
 -11   7  15       84.44      -19.55    213.82 o 
 -10   7  15     4218.83     3999.02    399.66 o 
  -9   7  15      612.12      703.86    178.93 o 
  -8   7  15     6085.38     5877.51    725.66 o 
  -7   7  15     1339.34     1230.32    225.11 o 
  -6   7  15     1535.16     1758.44    258.58 o 
  -5   7  15     1653.40     1691.22    265.39 o 
  -4   7  15     1374.63     1376.54    182.30 o 
  -3   7  15     3402.25     3516.06    427.56 o 
  -2   7  15      925.46     1014.01    405.59 o 
  -1   7  15     5744.32     6441.82    510.59 o 
   0   7  15      155.08      191.10    128.18 o 
   1   7  15     5528.97     5712.93    408.31 o 
   2   7  15      135.53       60.06    238.36 o 
   3   7  15     3941.46     3724.44    341.16 o 
   4   7  15      743.87     1159.35    298.80 o 
   5   7  15     2431.35     2761.12    376.10 o 
   6   7  15     1623.34     1559.51    365.01 o 
   7   7  15     2304.89     2203.91    704.24 o 
   8   7  15     2121.59     2265.43    623.85 o 
 -15   8  15      393.21      470.44    179.38 o 
 -14   8  15      306.73      519.54    198.55 o 
 -13   8  15      126.18      -52.00    150.21 o 
 -12   8  15      122.58      436.97    180.07 o 
 -11   8  15     1104.93     1400.34    369.29 o 
 -10   8  15      337.36      421.05    170.01 o 
  -9   8  15     3520.25     3577.19    729.32 o 
  -8   8  15      463.76      652.56    297.24 o 
  -7   8  15      624.78      657.00    191.69 o 
  -6   8  15      634.93      603.61    171.62 o 
  -5   8  15       57.50      141.36    139.29 o 
  -4   8  15      151.28      107.05    139.40 o 
  -3   8  15     2054.91     2074.94    233.41 o 
  -2   8  15       32.09      110.15    118.45 o 
  -1   8  15     1618.57     1809.43    233.01 o 
   0   8  15     5690.96     6200.14    432.78 o 
   1   8  15      903.98      891.78    185.06 o 
   2   8  15     6737.67     6609.78    461.59 o 
   3   8  15      764.31     1012.05    197.74 o 
   4   8  15      433.85      482.70    169.82 o 
   5   8  15      250.67      701.95    227.61 o 
   6   8  15      367.11      231.52    275.28 o 
   7   8  15      252.06       58.28    348.50 o 
 -14   9  15      418.63      492.72    191.87 o 
 -13   9  15      296.25      634.02    545.88 o 
 -12   9  15      415.31      595.15    203.25 o 
 -11   9  15      524.05      498.72    351.46 o 
 -10   9  15      877.31     1076.13    232.03 o 
  -9   9  15      736.55      710.17    276.76 o 
  -8   9  15      386.12      420.57    172.88 o 
  -7   9  15     1223.85     1573.68    263.16 o 
  -6   9  15     1265.13     1325.07    252.02 o 
  -5   9  15       53.76      -70.56    142.48 o 
  -4   9  15     4427.73     4802.18    548.29 o 
  -3   9  15      356.73      705.78    158.57 o 
  -2   9  15      960.64      662.33    174.51 o 
  -1   9  15       61.12       34.60    125.63 o 
   0   9  15      218.00      -57.13    165.91 o 
   1   9  15       95.80      154.64    145.20 o 
   2   9  15     2106.00     2484.33    291.45 o 
   3   9  15      852.30      921.44    196.81 o 
   4   9  15      726.89      937.01    217.73 o 
   5   9  15     3434.16     3453.67    604.61 o 
   6   9  15      874.77      955.70    454.20 o 
 -13  10  15     2169.54     2754.06    359.98 o 
 -12  10  15      726.48      854.61    510.75 o 
 -11  10  15     4140.01     3936.08    431.79 o 
 -10  10  15      113.07      -88.74    166.25 o 
  -9  10  15     3214.95     3275.25    388.96 o 
  -8  10  15        0.18       91.32    159.40 o 
  -7  10  15     3114.08     3517.74    621.98 o 
  -6  10  15      147.33      151.60    166.43 o 
  -5  10  15     2810.11     2957.73    390.56 o 
  -4  10  15     2677.12     2393.60    384.02 o 
  -3  10  15      745.40      723.72    170.77 o 
  -2  10  15     3267.43     3496.47    332.97 o 
  -1  10  15      118.98      211.76    323.34 o 
   0  10  15     1587.34     1376.98    229.79 o 
   1  10  15        6.43      -35.38    150.21 o 
   2  10  15      358.76      519.70    190.55 o 
   3  10  15       66.78      210.50    159.90 o 
   4  10  15      921.96      779.93    262.18 o 
   5  10  15      167.70      243.29    246.01 o 
 -11  11  15      321.62      131.67    197.13 o 
 -10  11  15     1451.23     1530.80    299.34 o 
  -9  11  15       45.64     -167.61    159.94 o 
  -8  11  15      748.41      592.92    364.47 o 
  -7  11  15       10.73        4.89    217.40 o 
  -6  11  15       41.01        5.75    177.29 o 
  -5  11  15       66.04      194.44    367.66 o 
  -4  11  15       49.38       52.93    173.57 o 
  -3  11  15        4.32      -62.30    170.34 o 
  -2  11  15     1161.06     1363.89    297.87 o 
  -1  11  15     1165.70     1308.83    348.19 o 
   0  11  15      896.87      612.85    190.45 o 
   1  11  15      300.20      348.19    178.33 o 
   2  11  15       41.52      -86.38    150.64 o 
   3  11  15       13.85       31.39    170.12 o 
  -8  12  15      218.58      228.54    274.73 o 
  -7  12  15      115.95      215.93    195.58 o 
  -6  12  15      409.59       57.70    249.96 o 
  -5  12  15     1049.45      873.44    273.31 o 
  -4  12  15     5210.54     5952.54    653.69 o 
  -3  12  15       36.38     -144.35    169.72 o 
  -2  12  15     2828.00     2617.77    306.06 o 
  -1  12  15      801.68     1024.95    232.22 o 
   0  12  15      485.89      305.87    267.64 o 
   1  12  15      403.62      309.69    230.19 o 
 -18   0  16     1584.88     2682.35    575.64 o 
 -17   0  16      560.75      959.03    365.01 o 
 -16   0  16     1587.09     2089.89    465.03 o 
 -15   0  16     1624.72     1222.93    410.50 o 
 -14   0  16       29.85       41.75    236.80 o 
 -13   0  16     3961.34     4474.07    400.06 o 
 -12   0  16     2689.90     2250.51    284.47 o 
 -11   0  16      255.02      344.91    141.92 o 
 -10   0  16    16179.06    14805.44    777.38 o 
  -9   0  16     5224.45     5609.61    445.55 o 
  -8   0  16      930.67      842.03    189.91 o 
  -7   0  16      181.99       -2.80    108.27 o 
  -6   0  16     1810.33     1737.97    240.85 o 
  -5   0  16      587.56      643.82    142.58 o 
  -4   0  16      934.54      882.11    165.12 o 
  -3   0  16     7036.15     7789.57    489.54 o 
  -2   0  16     2444.78     2426.35    281.74 o 
  -1   0  16     4456.65     4406.00    374.30 o 
   0   0  16     1880.83     1737.79    238.86 o 
   1   0  16     4351.05     4320.63    309.67 o 
   2   0  16     7260.82     7568.84    431.60 o 
   3   0  16      252.39      134.09    105.16 o 
   4   0  16        1.92       31.77    108.06 o 
   5   0  16      580.37      529.57    209.46 o 
   6   0  16       66.42      174.03    130.33 o 
   7   0  16     5587.08     6158.41   1871.95 o 
   8   0  16      329.77      165.99    192.53 o 
   9   0  16     1190.01     1549.53    322.32 o 
  10   0  16      888.58     1078.43    345.77 o 
 -18   1  16      194.54      465.32    261.21 o 
 -17   1  16      271.96      613.14    242.62 o 
 -16   1  16        2.52       71.56    194.45 o 
 -15   1  16        0.69      -76.43    168.37 o 
 -14   1  16      866.92      471.64    224.18 o 
 -13   1  16       57.44        5.48     93.51 o 
 -12   1  16      482.57      826.77    130.81 o 
 -11   1  16     1145.12      986.06    140.01 o 
 -10   1  16      983.08      762.10    126.07 o 
  -9   1  16     2268.96     2347.78    216.00 o 
  -8   1  16     1079.91     1304.48    152.01 o 
  -7   1  16      615.23      608.28    112.48 o 
  -6   1  16      299.17      370.24    126.58 o 
  -5   1  16        0.74       83.99     63.93 o 
  -4   1  16     1718.33     1802.13    159.56 o 
  -3   1  16     7054.53     6299.32    307.43 o 
  -2   1  16     2083.81     2245.51    184.11 o 
  -1   1  16      134.49      190.76     99.21 o 
   0   1  16      674.38      930.21    111.66 o 
   1   1  16     2612.33     2537.66    169.02 o 
   2   1  16       15.99       58.60     69.35 o 
   3   1  16      319.74      318.17     86.68 o 
   4   1  16       40.04       73.03     79.23 o 
   5   1  16        7.95       -3.59     79.66 o 
   6   1  16      130.56      308.66    105.51 o 
   7   1  16        2.52     -154.91    103.27 o 
   8   1  16      882.02      903.54    170.49 o 
   9   1  16     1019.85      971.17    188.33 o 
  10   1  16      351.74      435.63    161.17 o 
 -18   2  16      616.09      468.17    326.61 o 
 -17   2  16       28.69      344.46    217.84 o 
 -16   2  16      930.38     1054.07    272.09 o 
 -15   2  16       42.95       62.22    181.71 o 
 -14   2  16     2258.55     2040.47    235.65 o 
 -13   2  16      442.85      348.80    108.04 o 
 -12   2  16     1224.51     1404.47    165.42 o 
 -11   2  16     2369.49     2551.37    209.71 o 
 -10   2  16     2570.96     2537.68    206.60 o 
  -9   2  16     6355.82     6231.76    332.62 o 
  -8   2  16      498.35      482.57    114.18 o 
  -7   2  16     8247.01     7490.03    362.37 o 
  -6   2  16       16.58       82.74     81.16 o 
  -5   2  16     5230.85     4819.05    311.03 o 
  -4   2  16      336.03      268.64     83.02 o 
  -3   2  16    11332.80    10533.53    472.27 o 
  -2   2  16      117.72       16.53     73.18 o 
  -1   2  16      997.46      989.71    133.02 o 
   0   2  16     1181.89     1372.63    138.86 o 
   1   2  16     1941.67     1801.59    212.85 o 
   2   2  16     3341.30     3604.79    208.44 o 
   3   2  16      541.55      387.41     90.95 o 
   4   2  16     1032.63     1021.13    221.49 o 
   5   2  16       89.09      161.73     94.64 o 
   6   2  16     1303.63     1559.61    167.38 o 
   7   2  16      187.00      233.35    155.58 o 
   8   2  16     3160.54     3203.54    440.66 o 
   9   2  16        1.70      -32.25    121.59 o 
  10   2  16     1270.22      611.26    267.67 o 
 -18   3  16      177.36      503.18    244.25 o 
 -17   3  16     1373.62     1867.42    329.94 o 
 -16   3  16      446.97      498.85    232.93 o 
 -15   3  16      648.82      482.78    214.50 o 
 -14   3  16       18.00      112.59    123.83 o 
 -13   3  16      484.57      458.12    149.78 o 
 -12   3  16       36.45       19.28     96.11 o 
 -11   3  16     3778.74     3801.02    261.98 o 
 -10   3  16     2898.48     3025.03    229.84 o 
  -9   3  16     4066.89     3715.39    252.20 o 
  -8   3  16     6259.83     6393.37    403.88 o 
  -7   3  16      160.81      109.87     91.32 o 
  -6   3  16      693.12      628.03    197.07 o 
  -5   3  16      425.99      436.57     92.68 o 
  -4   3  16      403.54      192.51     83.82 o 
  -3   3  16     5106.88     4441.78    261.22 o 
  -2   3  16    16247.50    14621.69    612.59 o 
  -1   3  16       45.56       49.89     77.63 o 
   0   3  16    18539.97    18377.44    584.59 o 
   1   3  16     5441.07     5562.24    279.63 o 
   2   3  16     4143.78     4271.45    282.50 o 
   3   3  16     4291.58     4050.07    251.29 o 
   4   3  16      454.34      381.14    102.62 o 
   5   3  16     5192.09     4857.03    529.56 o 
   6   3  16     3043.12     3259.55    418.82 o 
   7   3  16     6542.23     5410.75   1038.85 o 
   8   3  16     2690.87     2793.19    338.51 o 
   9   3  16     8098.52     7804.68   2242.56 o 
 -17   4  16        4.14      244.97    203.69 o 
 -16   4  16      132.11       70.54    179.08 o 
 -15   4  16      173.54      313.42    171.24 o 
 -14   4  16      392.19      493.28    141.92 o 
 -13   4  16        7.54       31.35    106.32 o 
 -12   4  16     2188.21     2087.51    193.21 o 
 -11   4  16       28.67      -32.97     84.27 o 
 -10   4  16     4373.12     4278.87    273.79 o 
  -9   4  16     9801.66     9357.79    526.33 o 
  -8   4  16      301.45      334.90    110.22 o 
  -7   4  16     3864.35     3849.57    250.20 o 
  -6   4  16     2733.87     2984.93    214.11 o 
  -5   4  16       20.90       40.95     71.22 o 
  -4   4  16       18.70        6.99     71.88 o 
  -3   4  16     1813.93     1857.33    167.47 o 
  -2   4  16     1035.18      859.37    133.48 o 
  -1   4  16     5912.46     5863.78    372.99 o 
   0   4  16      661.16     1007.07    166.54 o 
   1   4  16     1575.47     1588.67    199.57 o 
   2   4  16     3249.63     3290.86    294.21 o 
   3   4  16     1956.02     2206.54    246.71 o 
   4   4  16       13.02      -17.73    119.12 o 
   5   4  16      118.78      274.34    136.77 o 
   6   4  16      562.85      490.86    215.41 o 
   7   4  16     1325.22     1969.55    331.69 o 
   8   4  16      245.03      366.84    373.73 o 
   9   4  16      204.61      371.93    213.50 o 
 -17   5  16      472.06      305.99    256.89 o 
 -16   5  16      196.87      139.56    188.47 o 
 -15   5  16     1175.98     1324.20    249.81 o 
 -14   5  16      489.95      469.55    145.43 o 
 -13   5  16     2308.60     1980.29    228.40 o 
 -12   5  16       95.30       42.03    102.10 o 
 -11   5  16     1188.06     1350.71    310.72 o 
 -10   5  16      181.45       86.35    104.60 o 
  -9   5  16      593.14      503.42    131.84 o 
  -8   5  16      440.37      286.98    106.18 o 
  -7   5  16     1384.39     1648.73    177.79 o 
  -6   5  16     3439.28     3040.71    328.84 o 
  -5   5  16      720.27      978.77    189.17 o 
  -4   5  16     6617.28     6670.17   1054.29 o 
  -3   5  16      295.85      566.15    420.24 o 
  -2   5  16     1206.00     1486.06    464.25 o 
  -1   5  16      442.97      517.48    145.06 o 
   0   5  16       77.63      159.34    111.76 o 
   1   5  16       22.40       70.57    230.88 o 
   2   5  16      851.23      880.82    172.46 o 
   3   5  16      130.79      200.15    127.92 o 
   4   5  16      673.31      532.96    164.22 o 
   5   5  16      168.93      323.84    152.11 o 
   6   5  16       30.89       43.11    166.71 o 
   7   5  16      134.95      337.46    207.55 o 
   8   5  16       31.04      -48.84    185.52 o 
   9   5  16       76.29       87.71    262.50 o 
 -16   6  16     1371.34     1250.35    366.10 o 
 -15   6  16      273.24      298.39    163.20 o 
 -14   6  16     3343.46     2897.34    346.37 o 
 -13   6  16      341.54      594.96    182.24 o 
 -12   6  16     4505.59     4291.75    662.25 o 
 -11   6  16        0.18       37.45    138.99 o 
 -10   6  16     4936.77     5252.05    638.11 o 
  -9   6  16     2833.58     2610.92    316.61 o 
  -8   6  16     1276.73     1178.62    464.01 o 
  -7   6  16     3860.56     3135.58    552.50 o 
  -6   6  16      829.06      774.72    187.59 o 
  -5   6  16     1425.00     1244.28    235.63 o 
  -4   6  16     1078.58      795.79    193.23 o 
  -3   6  16     1758.50     1767.34    270.52 o 
  -2   6  16       35.95       60.53    148.78 o 
  -1   6  16    10283.42    10043.52    530.19 o 
   0   6  16      746.70      721.23    160.77 o 
   1   6  16     3943.80     3905.04    416.19 o 
   2   6  16      699.76      725.21    263.36 o 
   3   6  16      100.30      309.49    142.96 o 
   4   6  16      967.77      979.59    177.13 o 
   5   6  16      148.53       66.08    143.28 o 
   6   6  16      349.09      618.16    216.44 o 
   7   6  16      909.74     1035.53    273.25 o 
   8   6  16     1791.23     1614.30    335.95 o 
 -15   7  16      252.29      265.57    163.63 o 
 -14   7  16       39.95      302.15    162.24 o 
 -13   7  16        1.70      142.14    158.00 o 
 -12   7  16     1471.52     1437.57    253.41 o 
 -11   7  16      595.30      392.03    365.09 o 
 -10   7  16      582.28      597.87    176.97 o 
  -9   7  16      117.79      365.11    162.50 o 
  -8   7  16       19.96       86.93    179.16 o 
  -7   7  16      131.22      202.83    216.23 o 
  -6   7  16      295.59      310.30    155.77 o 
  -5   7  16      260.48      251.03    158.44 o 
  -4   7  16     3234.92     3328.47    373.36 o 
  -3   7  16     4789.40     4467.58    434.69 o 
  -2   7  16     1038.83     1136.81    190.31 o 
  -1   7  16     1518.46     1566.03    219.63 o 
   0   7  16     3994.45     3514.66    367.11 o 
   1   7  16       69.05      198.77    129.10 o 
   2   7  16      139.62      365.93    286.57 o 
   3   7  16        9.28      -55.34    206.89 o 
   4   7  16      247.66      389.94    158.43 o 
   5   7  16      291.54      248.00    413.30 o 
   6   7  16        4.55      136.42    250.66 o 
   7   7  16        1.61      -20.55    201.01 o 
 -15   8  16       23.67      291.54    667.01 o 
 -14   8  16     1355.38     1148.60    331.05 o 
 -13   8  16      220.73      242.62    171.57 o 
 -12   8  16      157.36      325.54    167.21 o 
 -11   8  16      516.81      977.94    222.65 o 
 -10   8  16       58.07     -165.38    192.01 o 
  -9   8  16      199.54      264.99    248.48 o 
  -8   8  16      784.78      499.57    212.96 o 
  -7   8  16      190.91       98.14    302.54 o 
  -6   8  16     2592.66     2701.52    330.09 o 
  -5   8  16     4031.84     4166.47    641.30 o 
  -4   8  16       13.28      119.99    149.20 o 
  -3   8  16     1912.00     2292.78    525.94 o 
  -2   8  16       25.50      255.36    132.36 o 
  -1   8  16     1811.08     1636.21    230.10 o 
   0   8  16      247.13      136.93    142.26 o 
   1   8  16     2620.42     2862.18    304.32 o 
   2   8  16       30.87       17.78    133.13 o 
   3   8  16     3672.02     4363.28    383.25 o 
   4   8  16     1694.32     1947.16    261.33 o 
   5   8  16     2086.24     1747.73    744.28 o 
   6   8  16     4560.61     5218.57    791.71 o 
 -13   9  16     2948.53     3494.97    411.10 o 
 -12   9  16      571.97      770.70    203.13 o 
 -11   9  16     2209.76     2338.76    317.75 o 
 -10   9  16     1283.29      898.74    322.01 o 
  -9   9  16     1828.20     2196.22    317.92 o 
  -8   9  16     2373.62     2502.18    336.42 o 
  -7   9  16       57.16       54.83    134.50 o 
  -6   9  16     3296.70     2765.92    347.77 o 
  -5   9  16       88.29       82.43    147.48 o 
  -4   9  16     5399.85     4643.74    461.18 o 
  -3   9  16      139.71      303.87    306.98 o 
  -2   9  16     4466.29     4092.73    357.71 o 
  -1   9  16      147.26       20.06    135.70 o 
   0   9  16     4069.77     4027.88    638.65 o 
   1   9  16     1572.78     1987.84    369.76 o 
   2   9  16     3175.53     3056.27    328.90 o 
   3   9  16     1921.49     2324.42    281.26 o 
   4   9  16     1819.05     1405.94    312.90 o 
   5   9  16      200.35      196.71    200.77 o 
 -12  10  16      229.94       56.18    179.72 o 
 -11  10  16       36.49      366.88    278.39 o 
 -10  10  16      636.17      882.99    229.89 o 
  -9  10  16      867.21      878.81    231.81 o 
  -8  10  16      124.88      -69.66    146.89 o 
  -7  10  16      711.90      938.46    226.19 o 
  -6  10  16     1086.99     1254.66    389.00 o 
  -5  10  16       14.09       93.41    178.43 o 
  -4  10  16        5.27      264.31    181.13 o 
  -3  10  16        3.31      -74.91    163.05 o 
  -2  10  16       42.23      160.56    140.85 o 
  -1  10  16      857.74     1123.76    273.87 o 
   0  10  16      897.37      883.31    214.87 o 
   1  10  16      344.55      359.60    198.40 o 
   2  10  16     2035.88     2131.85    292.11 o 
   3  10  16      145.52      124.51    164.64 o 
   4  10  16       59.57        0.14    210.91 o 
 -10  11  16      396.91      695.20    244.43 o 
  -9  11  16      572.32     1300.02    281.82 o 
  -8  11  16       57.08      457.34    195.90 o 
  -7  11  16     1177.16     1259.88    260.15 o 
  -6  11  16     1829.23     2442.81    370.98 o 
  -5  11  16      166.15      450.76    208.39 o 
  -4  11  16     3554.76     4410.48    486.03 o 
  -3  11  16     1594.99     2165.22    349.05 o 
  -2  11  16      628.16      861.75    542.84 o 
  -1  11  16      922.30     1083.88    407.00 o 
   0  11  16      291.30      168.18    409.80 o 
   1  11  16       56.62      248.58    187.60 o 
   2  11  16      547.49      633.38    212.00 o 
  -7  12  16      260.65      302.02    203.99 o 
  -6  12  16      666.08      840.92    497.12 o 
  -5  12  16      966.65      772.27    253.89 o 
  -4  12  16      634.96      396.80    243.78 o 
  -3  12  16      551.32      632.99    259.16 o 
  -2  12  16      437.51      471.71    196.19 o 
 -18   1  17     1541.25     1823.31    356.79 o 
 -17   1  17       43.14      140.62    259.15 o 
 -16   1  17     1377.21     1344.45    296.73 o 
 -15   1  17       13.54      -15.75    233.84 o 
 -14   1  17     3016.74     3445.40    392.35 o 
 -13   1  17      994.30      954.17    148.06 o 
 -12   1  17     5274.67     5237.49    445.71 o 
 -11   1  17     4320.87     4459.86    290.18 o 
 -10   1  17     1138.06     1086.60    192.63 o 
  -9   1  17     6198.79     6438.67    344.92 o 
  -8   1  17      745.64      763.26    130.28 o 
  -7   1  17     3036.92     2935.16    234.54 o 
  -6   1  17        4.54      -91.65     82.83 o 
  -5   1  17     2094.93     1868.32    169.71 o 
  -4   1  17      122.05      236.26     78.78 o 
  -3   1  17     4380.08     4256.42    291.64 o 
  -2   1  17     1080.46     1287.19    146.39 o 
  -1   1  17     1908.86     1892.84    176.68 o 
   0   1  17    13063.04    12960.34    496.96 o 
   1   1  17       35.47       28.09     85.76 o 
   2   1  17     1274.40     1321.45    141.76 o 
   3   1  17      177.73      377.66     90.72 o 
   4   1  17      138.10      143.68     89.83 o 
   5   1  17      956.56      803.80    119.89 o 
   6   1  17     2119.26     2077.49    197.71 o 
   7   1  17      407.46      427.60    139.21 o 
   8   1  17     2996.69     3243.95    355.57 o 
   9   1  17      342.16      590.75    264.28 o 
 -18   2  17      647.87      737.62    474.22 o 
 -17   2  17       30.79     -171.93    226.67 o 
 -16   2  17      174.86      441.38    228.44 o 
 -15   2  17      534.72      494.17    217.23 o 
 -14   2  17      282.95       96.23    132.77 o 
 -13   2  17     1613.18     1638.57    191.93 o 
 -12   2  17     1065.83     1130.11    155.91 o 
 -11   2  17     2422.34     2334.35    206.29 o 
 -10   2  17     2752.79     2730.64    220.23 o 
  -9   2  17       75.01       95.77     95.85 o 
  -8   2  17     3622.25     3312.37    238.85 o 
  -7   2  17       18.16       62.02     88.94 o 
  -6   2  17     1854.37     1553.70    159.02 o 
  -5   2  17     3018.58     2957.97    215.49 o 
  -4   2  17     7154.38     6133.59    318.19 o 
  -3   2  17     5024.70     4749.64    277.89 o 
  -2   2  17    21600.73    21567.21   1527.34 o 
  -1   2  17     4368.97     4821.88    286.38 o 
   0   2  17     2372.49     2552.56    228.98 o 
   1   2  17     4216.21     4584.77    371.04 o 
   2   2  17       25.07       68.25    120.32 o 
   3   2  17      800.96      769.58    111.35 o 
   4   2  17      607.07      680.95    119.19 o 
   5   2  17     2190.12     1968.24    185.38 o 
   6   2  17      725.34      934.96    163.72 o 
   7   2  17     6253.82     5749.74    386.43 o 
   8   2  17     1194.71     1320.34    478.96 o 
   9   2  17     3593.49     2937.36    406.48 o 
 -17   3  17      101.47       40.08    216.80 o 
 -16   3  17       19.73      -86.88    186.60 o 
 -15   3  17       78.62      255.66    206.10 o 
 -14   3  17      512.46      465.01    155.15 o 
 -13   3  17      118.29      220.79    154.78 o 
 -12   3  17       64.24      303.13    224.88 o 
 -11   3  17       45.13       38.31     99.08 o 
 -10   3  17       15.54       84.78     92.43 o 
  -9   3  17      269.23      288.77    102.67 o 
  -8   3  17        9.95     -115.00    130.94 o 
  -7   3  17     1721.82     1474.13    257.75 o 
  -6   3  17       77.59       90.40     84.97 o 
  -5   3  17     3283.11     2646.44    210.15 o 
  -4   3  17      334.13      255.35     86.90 o 
  -3   3  17      166.41      223.82    127.50 o 
  -2   3  17     1634.49     1868.15    177.46 o 
  -1   3  17      621.84      876.91    127.31 o 
   0   3  17      159.14      107.70     89.58 o 
   1   3  17      990.11     1261.60    153.10 o 
   2   3  17      463.51      362.01    105.86 o 
   3   3  17      452.85      270.42    136.47 o 
   4   3  17     2053.42     1975.84    277.38 o 
   5   3  17       29.97      127.81    119.35 o 
   6   3  17       72.99      185.00    154.29 o 
   7   3  17       26.11      106.37    166.41 o 
   8   3  17      154.16      191.77    178.76 o 
   9   3  17        8.37     -317.50    255.96 o 
 -17   4  17      951.00     1280.04    289.34 o 
 -16   4  17        0.27      338.96    195.35 o 
 -15   4  17      959.79      877.29    235.08 o 
 -14   4  17      258.22      310.26    139.00 o 
 -13   4  17      837.72      596.90    259.70 o 
 -12   4  17      968.70     1015.50    151.56 o 
 -11   4  17      411.54      456.45    220.36 o 
 -10   4  17     2676.11     2564.62    299.50 o 
  -9   4  17      138.50      326.93    112.95 o 
  -8   4  17     1892.15     1943.18    186.60 o 
  -7   4  17      102.49      309.90    111.40 o 
  -6   4  17      829.51      729.67    118.59 o 
  -5   4  17       23.69       20.41     73.55 o 
  -4   4  17     3802.74     4004.74    351.52 o 
  -3   4  17      305.23      181.46    106.91 o 
  -2   4  17     3553.86     3957.94    429.95 o 
  -1   4  17     3816.36     4509.01    430.60 o 
   0   4  17      593.59      502.95    183.03 o 
   1   4  17     5659.26     5775.78   1247.31 o 
   2   4  17      378.85      345.01    136.71 o 
   3   4  17     1597.28     1747.45    232.60 o 
   4   4  17      278.99      673.45    168.10 o 
   5   4  17     1741.41     1592.29    229.68 o 
   6   4  17      653.67     1412.51    286.18 o 
   7   4  17     1931.74     1999.98    417.51 o 
   8   4  17       45.96      178.21    193.80 o 
 -16   5  17      730.98      608.89    215.28 o 
 -15   5  17      160.49      485.56    239.29 o 
 -14   5  17     2761.03     3143.47    296.02 o 
 -13   5  17        2.13       -4.88    123.15 o 
 -12   5  17     3269.70     3414.02    375.60 o 
 -11   5  17     3862.28     4313.18    332.33 o 
 -10   5  17     1276.52     1143.58    171.01 o 
  -9   5  17     5166.35     5245.38    350.35 o 
  -8   5  17      720.15      827.70    199.60 o 
  -7   5  17      141.72      166.47    110.01 o 
  -6   5  17      215.28      267.48    124.45 o 
  -5   5  17      558.59      347.65    151.71 o 
  -4   5  17      970.98     1033.29    210.26 o 
  -3   5  17     5518.76     5113.15    496.73 o 
  -2   5  17      889.57      783.99    198.69 o 
  -1   5  17     2282.24     2657.87    330.86 o 
   0   5  17     5023.67     4163.25    419.95 o 
   1   5  17      808.70      810.42    190.06 o 
   2   5  17     1520.84     1457.57    206.41 o 
   3   5  17      520.70      579.83    164.44 o 
   4   5  17      465.70      519.18    253.47 o 
   5   5  17     1911.64     1528.91    232.71 o 
   6   5  17      498.43     1032.05    263.23 o 
   7   5  17      396.71      695.88    262.17 o 
   8   5  17     1523.78     1821.74    341.84 o 
 -16   6  17      209.99      360.03    265.46 o 
 -15   6  17     1250.44     1705.07    394.77 o 
 -14   6  17     1466.56     1582.96    449.21 o 
 -13   6  17       16.61      153.38    170.57 o 
 -12   6  17      689.96      902.57    207.23 o 
 -11   6  17       11.51      246.23    144.80 o 
 -10   6  17       46.39       64.16    330.66 o 
  -9   6  17       87.51      329.45    155.52 o 
  -8   6  17     2106.49     2513.17    438.08 o 
  -7   6  17      208.27      401.58    147.83 o 
  -6   6  17     3824.69     3596.37    379.55 o 
  -5   6  17      363.88      422.54    178.96 o 
  -4   6  17      716.06      787.75    202.46 o 
  -3   6  17     3765.84     3550.81    386.90 o 
  -2   6  17     5123.78     4933.45    918.68 o 
  -1   6  17       67.91      286.53    168.28 o 
   0   6  17      179.10      189.21    159.83 o 
   1   6  17       86.60      389.10    135.85 o 
   2   6  17     1304.72     1565.89    219.18 o 
   3   6  17     2490.62     2620.23    284.01 o 
   4   6  17      431.55      431.46    157.06 o 
   5   6  17      903.01      891.44    250.38 o 
   6   6  17       86.09       18.79    357.38 o 
   7   6  17       25.74      100.68    210.38 o 
 -15   7  17      602.32      636.46    205.53 o 
 -14   7  17     1652.55     2299.90    310.72 o 
 -13   7  17      712.38      672.89    204.50 o 
 -12   7  17      182.44      340.73    162.78 o 
 -11   7  17     3436.69     3322.29    380.76 o 
 -10   7  17       22.66       12.83    141.83 o 
  -9   7  17     3870.31     3031.65    399.36 o 
  -8   7  17      174.27      340.12    169.06 o 
  -7   7  17     4662.99     4919.63    460.29 o 
  -6   7  17      422.45      423.99    230.18 o 
  -5   7  17     5315.97     5556.11    498.15 o 
  -4   7  17     1569.33     1602.80    272.16 o 
  -3   7  17     5857.23     6001.86    531.86 o 
  -2   7  17     1422.68     1781.21    295.39 o 
  -1   7  17     3018.72     2580.31    356.13 o 
   0   7  17     2255.29     2928.99    382.79 o 
   1   7  17     1350.59     1387.09    221.13 o 
   2   7  17     5005.69     5344.72    414.71 o 
   3   7  17      454.47      856.31    188.97 o 
   4   7  17     4093.00     3719.13    357.07 o 
   5   7  17       50.21      304.86    202.28 o 
   6   7  17     3323.60     3702.69    469.60 o 
 -14   8  17       76.18     -148.01    293.11 o 
 -13   8  17      948.86      652.82    210.53 o 
 -12   8  17      641.68      719.41    208.81 o 
 -11   8  17      474.67      676.39    207.55 o 
 -10   8  17     1785.22     1740.32    288.98 o 
  -9   8  17        4.03       39.28    154.72 o 
  -8   8  17      593.05      470.81    198.45 o 
  -7   8  17      212.61      242.05    152.48 o 
  -6   8  17        6.74      168.43    146.32 o 
  -5   8  17     1168.14     1153.42    696.76 o 
  -4   8  17     1382.36     1509.13    332.61 o 
  -3   8  17        4.95     -136.74    229.32 o 
  -2   8  17     5457.15     5360.51   1172.38 o 
  -1   8  17     2737.33     2876.58    847.10 o 
   0   8  17     1369.54     1200.91    210.69 o 
   1   8  17     2535.36     2888.79    311.87 o 
   2   8  17       63.06      300.08    157.32 o 
   3   8  17      530.74      706.18    193.04 o 
   4   8  17      116.76      223.53    153.11 o 
   5   8  17      733.20      784.76    243.59 o 
 -13   9  17       15.57      471.07    441.58 o 
 -12   9  17      265.22      658.55    212.73 o 
 -11   9  17      614.49      607.79    239.99 o 
 -10   9  17       65.84       47.30    158.04 o 
  -9   9  17     1487.69     1724.36    296.20 o 
  -8   9  17     3804.25     3750.47    421.53 o 
  -7   9  17     1107.20      804.66    214.47 o 
  -6   9  17      807.83      669.10    389.86 o 
  -5   9  17     1565.89     1701.84    301.03 o 
  -4   9  17       41.07        5.94    171.37 o 
  -3   9  17       66.14      152.73    171.71 o 
  -2   9  17      987.67     1195.52    388.22 o 
  -1   9  17       32.23      299.27    195.80 o 
   0   9  17     1671.24     1732.36    524.54 o 
   1   9  17     2680.76     2830.33    314.03 o 
   2   9  17       27.70      272.31    165.72 o 
   3   9  17     1827.15     2129.54    439.94 o 
   4   9  17     2149.50     2775.52    525.24 o 
 -11  10  17      311.96      408.33    323.80 o 
 -10  10  17      852.42      929.84    241.23 o 
  -9  10  17      591.73      529.17    215.54 o 
  -8  10  17     1760.36     1821.70    299.33 o 
  -7  10  17      305.56      449.08    186.28 o 
  -6  10  17     3141.20     3192.89    413.19 o 
  -5  10  17      499.63      561.68    218.36 o 
  -4  10  17     2356.17     1890.62    324.45 o 
  -3  10  17     4099.55     4315.34    472.59 o 
  -2  10  17      184.95      339.30    205.76 o 
  -1  10  17      129.82      324.99    214.00 o 
   0  10  17     1146.95     1381.04    299.23 o 
   1  10  17      299.31      342.93    189.78 o 
   2  10  17     1298.91     1568.90    262.45 o 
  -9  11  17        3.51      231.30    195.63 o 
  -8  11  17      223.57      116.30    187.38 o 
  -7  11  17      122.43      125.66    175.83 o 
  -6  11  17      447.62      754.48    256.21 o 
  -5  11  17      102.41      344.04    217.77 o 
  -4  11  17      352.74      361.51    217.23 o 
  -3  11  17      436.26      356.52    222.82 o 
  -2  11  17       17.11      315.56    200.04 o 
  -1  11  17      934.20      607.17    268.18 o 
   0  11  17      158.39     -243.91    193.15 o 
 -17   0  18      121.54       -8.88    305.34 o 
 -16   0  18      384.39      476.09    317.18 o 
 -15   0  18       70.29      234.62    270.60 o 
 -14   0  18     3991.20     3633.75    380.28 o 
 -13   0  18     4912.46     4728.47    438.85 o 
 -12   0  18      155.61      380.28    166.07 o 
 -11   0  18     7766.37     8108.44    576.57 o 
 -10   0  18     2113.89     1993.62    277.30 o 
  -9   0  18     4797.84     4562.56    418.29 o 
  -8   0  18     1753.67     1512.23    243.81 o 
  -7   0  18     2180.86     2248.64    277.46 o 
  -6   0  18      151.76      199.14    116.22 o 
  -5   0  18     7303.63     6310.50    466.29 o 
  -4   0  18       90.86      323.55    130.03 o 
  -3   0  18     2197.73     1771.42    244.00 o 
  -2   0  18     6865.50     6860.96    497.05 o 
  -1   0  18     1513.98     1209.45    218.65 o 
   0   0  18     6126.49     5483.42    450.81 o 
   1   0  18     1323.06     1231.61    221.13 o 
   2   0  18       69.75      289.73    153.09 o 
   3   0  18      105.89       23.53    197.77 o 
   4   0  18      739.55      979.54    208.44 o 
   5   0  18     1636.28     2319.86    400.92 o 
   6   0  18     3109.53     3387.21    608.97 o 
   7   0  18      417.07      344.45    207.83 o 
   8   0  18     1107.49      918.44    263.64 o 
 -17   1  18      100.60      325.45    250.38 o 
 -16   1  18       11.45       88.88    209.36 o 
 -15   1  18      204.11      207.95    206.34 o 
 -14   1  18      239.63      161.60    178.45 o 
 -13   1  18     1386.19     1505.12    179.79 o 
 -12   1  18      476.13      503.39    129.22 o 
 -11   1  18       24.97       46.87     93.49 o 
 -10   1  18        2.93      115.12     97.92 o 
  -9   1  18      180.51      493.85    119.73 o 
  -8   1  18      131.61      200.74    102.46 o 
  -7   1  18       89.52      189.77     99.72 o 
  -6   1  18     1159.68     1237.86    145.24 o 
  -5   1  18      139.82       36.16     71.43 o 
  -4   1  18     2949.88     3039.11    268.82 o 
  -3   1  18      167.12       73.84    166.82 o 
  -2   1  18     1762.44     1578.32    163.36 o 
  -1   1  18     3444.36     3512.58    250.22 o 
   0   1  18      491.79      482.53    111.66 o 
   1   1  18      221.12      173.35    134.68 o 
   2   1  18       40.89      104.50     94.85 o 
   3   1  18       44.92     -114.94    104.60 o 
   4   1  18      847.00      964.12    151.44 o 
   5   1  18      798.57      888.51    155.25 o 
   6   1  18      181.92      316.77    131.19 o 
   7   1  18      462.94      421.17    195.43 o 
   8   1  18     1081.94     1010.56    216.59 o 
 -17   2  18      950.91      860.81    273.77 o 
 -16   2  18      143.64      154.58    331.59 o 
 -15   2  18     2199.91     1784.81    318.46 o 
 -14   2  18      810.21      817.06    178.66 o 
 -13   2  18     2592.77     2891.21    238.35 o 
 -12   2  18        0.21       60.66    134.13 o 
 -11   2  18     2374.76     2442.40    252.61 o 
 -10   2  18      616.49      645.57    129.46 o 
  -9   2  18     4365.77     4169.85    280.05 o 
  -8   2  18       17.08       79.20    161.94 o 
  -7   2  18     1003.48      819.68    248.33 o 
  -6   2  18       79.87       91.09     91.66 o 
  -5   2  18      896.32      931.69    128.06 o 
  -4   2  18     2487.82     2476.25    237.63 o 
  -3   2  18      852.83      949.08    128.76 o 
  -2   2  18     3972.62     4385.52    528.96 o 
  -1   2  18       85.39      251.32    102.85 o 
   0   2  18     3608.40     3603.93    257.43 o 
   1   2  18       19.22     -124.25     84.54 o 
   2   2  18     1760.84     1908.97    195.17 o 
   3   2  18        5.30      -51.17     97.94 o 
   4   2  18     2126.46     2264.61    248.19 o 
   5   2  18        0.86       92.79    102.99 o 
   6   2  18     1855.72     1860.66    270.79 o 
   7   2  18     1160.87      672.24    327.28 o 
   8   2  18      681.57      744.10    208.47 o 
 -17   3  18       80.63      -67.70    215.56 o 
 -16   3  18      239.47      297.47    227.11 o 
 -15   3  18      329.64       71.61    205.50 o 
 -14   3  18      687.76      645.81    333.78 o 
 -13   3  18      184.45      195.15    174.17 o 
 -12   3  18     4852.44     4927.41    312.85 o 
 -11   3  18      687.99      685.83    143.36 o 
 -10   3  18     4072.23     4210.35    289.92 o 
  -9   3  18     1422.82     1474.27    166.93 o 
  -8   3  18     2190.01     2491.22    214.48 o 
  -7   3  18       40.84      155.78     86.60 o 
  -6   3  18     4086.46     3874.33    255.15 o 
  -5   3  18      145.74      114.38     73.79 o 
  -4   3  18     9666.48     9451.71    497.70 o 
  -3   3  18     7798.32     7541.51    455.78 o 
  -2   3  18     3304.33     3437.44    242.98 o 
  -1   3  18    17224.72    16822.12    619.36 o 
   0   3  18       29.78      129.76     87.07 o 
   1   3  18     4205.21     4259.68    347.85 o 
   2   3  18       22.60      102.15    145.00 o 
   3   3  18     2839.15     3111.32    367.08 o 
   4   3  18      102.08      124.56    229.16 o 
   5   3  18     9835.80     9121.75    879.34 o 
   6   3  18      893.10     1274.95    301.61 o 
   7   3  18     6191.74     5803.83    968.14 o 
   8   3  18     4582.80     5586.70    802.62 o 
 -16   4  18       41.08     -325.31    238.67 o 
 -15   4  18      646.91      410.29    156.61 o 
 -14   4  18      926.30      800.19    252.14 o 
 -13   4  18     4499.57     4971.65    637.33 o 
 -12   4  18       37.99       27.92    103.51 o 
 -11   4  18     5292.06     5740.53    359.25 o 
 -10   4  18     1044.89     1478.24    202.91 o 
  -9   4  18      792.22      819.27    134.18 o 
  -8   4  18     3248.56     3018.17    370.54 o 
  -7   4  18      177.01      229.66    133.91 o 
  -6   4  18       61.12       35.71    107.67 o 
  -5   4  18     4193.50     3480.92    296.55 o 
  -4   4  18      871.02      896.61    164.34 o 
  -3   4  18      547.98      616.97    148.75 o 
  -2   4  18     2613.03     2761.14    285.48 o 
  -1   4  18      744.75      567.91    191.55 o 
   0   4  18     2162.34     2082.74    305.19 o 
   1   4  18     1975.59     2139.56    309.92 o 
   2   4  18       68.05      -54.62    141.73 o 
   3   4  18      367.65      397.93    381.76 o 
   4   4  18        0.35      -98.43    157.19 o 
   5   4  18      705.66     1126.22    204.47 o 
   6   4  18     2050.27     2596.22    369.82 o 
   7   4  18      222.15      168.81    186.81 o 
 -16   5  18      259.48      498.71    208.58 o 
 -15   5  18      965.62      761.40    189.91 o 
 -14   5  18      578.33      703.89    169.28 o 
 -13   5  18      352.12      530.63    162.95 o 
 -12   5  18      929.80      830.26    203.07 o 
 -11   5  18      475.69      368.68    166.88 o 
 -10   5  18     1741.42     1515.83    252.30 o 
  -9   5  18      373.61      503.65    186.05 o 
  -8   5  18     1648.00     1040.97    309.55 o 
  -7   5  18      489.29      472.31    144.25 o 
  -6   5  18      519.78      361.78    220.21 o 
  -5   5  18      199.19      229.62    136.78 o 
  -4   5  18      476.94      322.51    173.49 o 
  -3   5  18      271.59      286.75    161.66 o 
  -2   5  18       58.42      312.88    162.04 o 
  -1   5  18       56.35      292.59    158.24 o 
   0   5  18      352.25      552.78    316.87 o 
   1   5  18      411.34      510.07    366.80 o 
   2   5  18      120.54       79.05    217.17 o 
   3   5  18      890.84     1125.02    238.18 o 
   4   5  18       25.04      302.18    150.95 o 
   5   5  18      340.96      660.48    236.80 o 
   6   5  18       88.42       -2.95    202.55 o 
   7   5  18       38.56      143.68    283.53 o 
 -15   6  18      134.20      510.67    223.71 o 
 -14   6  18     1625.63     1522.74    267.56 o 
 -13   6  18     1461.99     1975.55    292.94 o 
 -12   6  18      305.70      351.45    155.74 o 
 -11   6  18     3510.15     3376.15    379.94 o 
 -10   6  18       24.84      188.63    149.95 o 
  -9   6  18      261.92      208.47    141.00 o 
  -8   6  18       67.20      -28.87    128.79 o 
  -7   6  18      621.96      754.90    208.86 o 
  -6   6  18      130.28      235.51    142.83 o 
  -5   6  18     1366.55     1307.38    249.88 o 
  -4   6  18     1667.67     1573.56    364.47 o 
  -3   6  18     2206.96     1902.23    336.89 o 
  -2   6  18     4068.76     4490.51    456.66 o 
  -1   6  18       54.18      -23.75    194.19 o 
   0   6  18      652.28      516.44    196.42 o 
   1   6  18      354.41      264.71    321.39 o 
   2   6  18       40.57      144.68    182.33 o 
   3   6  18       77.90      173.40    175.76 o 
   4   6  18      881.78      972.93    208.54 o 
   5   6  18      263.41      443.36    328.95 o 
   6   6  18     1908.11     2696.85    901.70 o 
 -14   7  18       92.32      -36.37    387.68 o 
 -13   7  18      863.86      968.63    284.70 o 
 -12   7  18       54.51       77.48    162.91 o 
 -11   7  18        3.86      -72.83    146.71 o 
 -10   7  18      445.59      344.53    220.60 o 
  -9   7  18      477.52      530.56    181.49 o 
  -8   7  18      890.54      806.72    203.63 o 
  -7   7  18     2033.55     2263.80    313.11 o 
  -6   7  18       20.99      -53.96    117.65 o 
  -5   7  18     1677.65     1683.88    315.86 o 
  -4   7  18     1169.52     1159.18    252.86 o 
  -3   7  18       64.38      -56.32    150.84 o 
  -2   7  18     2172.29     2147.64    322.37 o 
  -1   7  18      827.29     1228.36    392.66 o 
   0   7  18      356.07      552.97    307.21 o 
   1   7  18      156.40      232.05    186.92 o 
   2   7  18      367.61      377.20    204.19 o 
   3   7  18      105.71      133.25    205.41 o 
   4   7  18     1043.66     1228.67    215.21 o 
   5   7  18      348.15      583.65    254.79 o 
 -13   8  18      140.54      178.20    179.12 o 
 -12   8  18      146.75      237.19    184.15 o 
 -11   8  18      791.82      658.50    504.05 o 
 -10   8  18      208.97      234.00    175.99 o 
  -9   8  18     1670.60     1964.42    308.46 o 
  -8   8  18       98.71       21.41    148.01 o 
  -7   8  18     2461.66     2637.07    348.08 o 
  -6   8  18     2078.10     2015.46    322.41 o 
  -5   8  18      946.39      778.74    227.45 o 
  -4   8  18     1071.60      934.99    259.02 o 
  -3   8  18     1385.40     1034.76    255.20 o 
  -2   8  18     2071.17     2660.46    370.13 o 
  -1   8  18     1514.95     1348.30    282.17 o 
   0   8  18     2509.51     2506.31    379.05 o 
   1   8  18     1183.69     1323.03    288.75 o 
   2   8  18     4030.68     4493.26    487.06 o 
   3   8  18      213.19      720.14    242.81 o 
   4   8  18     4364.91     4172.70   1065.74 o 
 -12   9  18     2136.81     2453.74    333.97 o 
 -11   9  18       35.70       -9.68    172.91 o 
 -10   9  18     2532.77     2326.43    348.15 o 
  -9   9  18      175.61      252.25    186.72 o 
  -8   9  18      535.26      823.90    219.09 o 
  -7   9  18      802.41      782.95    321.86 o 
  -6   9  18     3533.51     3351.61    655.63 o 
  -5   9  18     1643.55     1239.07    275.67 o 
  -4   9  18     3799.86     3877.36    446.48 o 
  -3   9  18     2650.32     2436.53    356.36 o 
  -2   9  18      829.91      907.29    325.75 o 
  -1   9  18     1541.07     1693.74    311.80 o 
   0   9  18       47.14       10.12    177.60 o 
   1   9  18     1968.69     1610.74    311.53 o 
   2   9  18        0.32      250.53    225.10 o 
   3   9  18     1270.09     1694.74    319.14 o 
 -10  10  18      334.42      551.95    212.69 o 
  -9  10  18      106.48      635.87    204.75 o 
  -8  10  18      169.98      466.71    194.23 o 
  -7  10  18      439.38      508.67    207.59 o 
  -6  10  18       17.82      -34.18    184.21 o 
  -5  10  18       10.89      277.38    217.93 o 
  -4  10  18      462.75      576.78    229.12 o 
  -3  10  18      137.17      353.19    257.05 o 
  -2  10  18     1790.97     2354.29    362.05 o 
  -1  10  18      307.44      215.10    211.25 o 
   0  10  18        2.87      166.09    216.88 o 
   1  10  18      361.82      444.72    232.47 o 
  -6  11  18      631.25      198.48    211.51 o 
  -5  11  18     1776.62     2019.86    350.79 o 
  -4  11  18       57.50       57.77    204.98 o 
  -3  11  18      980.31     1005.65    294.53 o 
 -17   1  19      957.18      890.61    277.87 o 
 -16   1  19     1391.48     1821.55    338.70 o 
 -15   1  19     2895.00     3257.79    412.83 o 
 -14   1  19        3.50      111.98    144.08 o 
 -13   1  19     3247.89     3301.59    259.88 o 
 -12   1  19     1824.56     2120.05    210.16 o 
 -11   1  19     3125.08     3101.75    250.92 o 
 -10   1  19     2101.36     2061.52    202.98 o 
  -9   1  19      769.80      950.35    152.77 o 
  -8   1  19        4.68       -0.34     96.59 o 
  -7   1  19      875.92      917.17    156.26 o 
  -6   1  19     2579.88     2295.13    200.68 o 
  -5   1  19     2489.23     2373.55    200.20 o 
  -4   1  19     9206.71     8779.75    487.55 o 
  -3   1  19     1700.24     1503.29    250.12 o 
  -2   1  19     2702.27     2754.33    222.35 o 
  -1   1  19     2100.10     2319.43    275.54 o 
   0   1  19      733.02      600.07    126.99 o 
   1   1  19        1.12      -47.81     89.51 o 
   2   1  19     1145.08      994.59    151.12 o 
   3   1  19      130.90      105.70    110.65 o 
   4   1  19     3854.25     4541.11    395.87 o 
   5   1  19     1120.60     1440.65    205.05 o 
   6   1  19     1842.11     1807.05    475.54 o 
   7   1  19     1617.37     1616.92    288.19 o 
 -17   2  19       32.78      -39.54    219.60 o 
 -16   2  19     1256.17     2253.14    364.88 o 
 -15   2  19      118.56      283.07    214.88 o 
 -14   2  19     1766.54     2368.29    767.80 o 
 -13   2  19       12.17       19.00    119.65 o 
 -12   2  19     1833.72     2138.50    450.85 o 
 -11   2  19     1539.83     1638.56    179.61 o 
 -10   2  19       77.33      216.00    107.99 o 
  -9   2  19      469.65      477.75    119.25 o 
  -8   2  19      835.66      577.90    128.98 o 
  -7   2  19       75.43       35.88     74.73 o 
  -6   2  19     3116.02     2503.62    207.49 o 
  -5   2  19     4551.53     4459.51    278.41 o 
  -4   2  19      936.78     1193.86    161.58 o 
  -3   2  19     7901.28     6721.76    374.70 o 
  -2   2  19     1369.99     1567.61    170.21 o 
  -1   2  19     2802.00     2702.26    225.30 o 
   0   2  19      741.55      905.92    141.39 o 
   1   2  19      571.79      751.81    131.64 o 
   2   2  19      229.38      410.62    118.96 o 
   3   2  19     4894.43     5124.70    333.29 o 
   4   2  19      660.42      413.75    192.18 o 
   5   2  19     2757.57     4050.14    431.21 o 
   6   2  19     4918.21     6674.88    852.16 o 
   7   2  19      228.16      688.43    338.68 o 
 -16   3  19      168.83      287.71    216.50 o 
 -15   3  19        3.58      268.66    220.63 o 
 -14   3  19       25.76      118.45    144.05 o 
 -13   3  19        2.08      144.59    108.36 o 
 -12   3  19      285.30      328.79    120.42 o 
 -11   3  19        4.27      174.16    158.44 o 
 -10   3  19       90.50      200.57    114.69 o 
  -9   3  19      273.42      422.92    120.90 o 
  -8   3  19      898.94      705.63    141.04 o 
  -7   3  19      157.19      204.13     89.93 o 
  -6   3  19      572.85      352.79     96.05 o 
  -5   3  19        6.82       81.49     83.82 o 
  -4   3  19     2920.36     2577.43    211.09 o 
  -3   3  19      466.80      438.89    197.36 o 
  -2   3  19      174.92      407.40    235.33 o 
  -1   3  19       11.08      201.56    120.90 o 
   0   3  19     1237.08     1285.59    349.45 o 
   1   3  19        4.37       85.72    131.37 o 
   2   3  19        8.04      -29.41    151.18 o 
   3   3  19      162.80       90.78    216.93 o 
   4   3  19      380.29      278.96    174.67 o 
   5   3  19        7.02     -243.74    162.50 o 
   6   3  19      498.70      718.49    309.08 o 
   7   3  19        9.61      111.08    253.93 o 
 -16   4  19      870.58      865.39    272.76 o 
 -15   4  19      497.67     1052.91    353.02 o 
 -14   4  19      717.24      482.33    174.15 o 
 -13   4  19        1.29      219.61    121.30 o 
 -12   4  19     1794.21     1469.19    284.08 o 
 -11   4  19      505.33      367.29    119.39 o 
 -10   4  19     1381.08     1326.75    173.76 o 
  -9   4  19      277.08      347.01    115.58 o 
  -8   4  19     1804.46     1845.69    316.43 o 
  -7   4  19      765.61      576.98    187.76 o 
  -6   4  19     4763.61     4499.88    351.69 o 
  -5   4  19     4623.87     4412.10    360.28 o 
  -4   4  19     2293.34     2351.57    254.64 o 
  -3   4  19     2347.42     2364.40    261.80 o 
  -2   4  19       32.99      139.14    135.69 o 
  -1   4  19     4673.11     5174.23    482.05 o 
   0   4  19      188.78      440.94    303.63 o 
   1   4  19     2157.58     2551.76    350.42 o 
   2   4  19      203.22      598.83    207.64 o 
   3   4  19     3237.71     3817.98    424.38 o 
   4   4  19      603.46      288.57    207.59 o 
   5   4  19     3035.26     2789.38    564.42 o 
   6   4  19     2611.53     3309.56    618.48 o 
 -15   5  19     1247.98     1607.89    421.87 o 
 -14   5  19      148.15       76.55    225.19 o 
 -13   5  19     4129.11     4469.75    450.00 o 
 -12   5  19      746.24      903.12    215.94 o 
 -11   5  19      541.70      566.51    204.19 o 
 -10   5  19     1813.72     1971.88    312.62 o 
  -9   5  19      108.93      -16.78    153.05 o 
  -8   5  19     1093.90      883.02    200.31 o 
  -7   5  19     1240.08     1655.48    254.16 o 
  -6   5  19     1002.75      866.27    188.14 o 
  -5   5  19     1821.86     1391.67    252.65 o 
  -4   5  19     6129.58     5935.38    521.49 o 
  -3   5  19      547.68      277.48    292.73 o 
  -2   5  19     1137.34     1474.01    268.85 o 
  -1   5  19     1389.17     1550.04    467.60 o 
   0   5  19      925.87      758.84    222.54 o 
   1   5  19        3.04      165.84    167.98 o 
   2   5  19      102.59      644.43    218.01 o 
   3   5  19       89.93      421.24    193.04 o 
   4   5  19      607.48     1128.47    264.40 o 
   5   5  19      398.63      592.15    341.33 o 
   6   5  19      219.23      242.56    325.13 o 
 -15   6  19      153.80     -135.01    194.81 o 
 -14   6  19      616.84      716.22    227.29 o 
 -13   6  19      349.18      642.23    204.65 o 
 -12   6  19      277.94      458.55    208.76 o 
 -11   6  19       38.14     -193.89    129.26 o 
 -10   6  19     2684.81     3222.29    378.84 o 
  -9   6  19     1848.64     1837.45    441.19 o 
  -8   6  19      676.37      372.89    303.79 o 
  -7   6  19     2705.85     2485.04    331.66 o 
  -6   6  19      707.62      450.30    158.55 o 
  -5   6  19      280.60      488.93    305.50 o 
  -4   6  19      405.69      376.26    185.25 o 
  -3   6  19      676.18      733.21    205.47 o 
  -2   6  19       15.32      149.67    153.83 o 
  -1   6  19      247.80      -11.32    576.10 o 
   0   6  19       41.62      163.88    176.48 o 
   1   6  19     1093.98     1380.88    286.03 o 
   2   6  19     1867.60     1863.27    321.81 o 
   3   6  19       12.28      184.52    203.87 o 
   4   6  19       18.42      408.09    272.94 o 
   5   6  19      252.86      772.71    389.78 o 
 -14   7  19       78.71      341.11    193.97 o 
 -13   7  19     1849.17     2771.16    360.31 o 
 -12   7  19      435.37      586.07    208.29 o 
 -11   7  19     2014.98     1590.91    280.98 o 
 -10   7  19      358.51      354.42    272.78 o 
  -9   7  19     4401.05     3328.22    498.05 o 
  -8   7  19     2022.58     1683.93    283.91 o 
  -7   7  19     1870.48     1794.75    291.29 o 
  -6   7  19     2318.99     1673.88    299.74 o 
  -5   7  19     1004.04      989.80    267.18 o 
  -4   7  19     2577.52     2327.47    412.92 o 
  -3   7  19      456.92      358.12    194.14 o 
  -2   7  19     3271.24     3450.71    478.50 o 
  -1   7  19      344.14      449.78    203.05 o 
   0   7  19     4618.15     5130.21    517.80 o 
   1   7  19     1025.13      814.20    441.35 o 
   2   7  19     4794.94     4717.29    703.46 o 
   3   7  19     1391.77     2002.29    337.79 o 
   4   7  19     1831.64     2048.76    560.68 o 
 -12   8  19     1166.84     1120.88    244.61 o 
 -11   8  19      500.10      553.67    289.14 o 
 -10   8  19      163.16      309.34    188.19 o 
  -9   8  19      673.90      622.66    211.63 o 
  -8   8  19      943.22      680.62    208.30 o 
  -7   8  19      184.59      134.93    159.84 o 
  -6   8  19     4858.92     4363.63    480.10 o 
  -5   8  19     1571.39     1490.30    297.73 o 
  -4   8  19      672.74      793.68    244.39 o 
  -3   8  19     4496.91     4911.71    880.43 o 
  -2   8  19       10.68      256.96    224.80 o 
  -1   8  19     1634.27     2292.39    352.39 o 
   0   8  19      144.61      457.27    315.55 o 
   1   8  19      384.22      817.06    262.67 o 
   2   8  19       12.90      200.71    256.66 o 
   3   8  19     1266.70     1709.64    310.55 o 
 -11   9  19        6.19     -160.30    244.04 o 
 -10   9  19      850.69      829.62    243.69 o 
  -9   9  19      724.12      529.01    218.22 o 
  -8   9  19      287.29      604.98    206.82 o 
  -7   9  19       85.26      130.68    171.78 o 
  -6   9  19      465.61      510.28    295.22 o 
  -5   9  19       12.04       32.52    250.58 o 
  -4   9  19      564.60      518.95    232.71 o 
  -3   9  19     1735.03     1929.25    696.53 o 
  -2   9  19       75.70       34.29    203.07 o 
  -1   9  19     1034.51     1350.98    292.85 o 
   0   9  19     1595.83     1817.39    459.42 o 
   1   9  19      128.19     -128.71    294.13 o 
  -8  10  19      572.68      844.08    249.54 o 
  -7  10  19     1735.18     1683.44    595.97 o 
  -6  10  19        0.08      -57.38    202.77 o 
  -5  10  19     1399.78     1511.74    323.17 o 
  -4  10  19       93.55      -70.21    200.46 o 
  -3  10  19      237.40      -36.97    203.13 o 
  -2  10  19       15.39     -277.44    184.96 o 
  -1  10  19      702.72      565.51    366.02 o 
 -16   0  20      277.85      173.08    324.35 o 
 -15   0  20     2664.68     3447.58    601.81 o 
 -14   0  20      464.91      477.65    192.24 o 
 -13   0  20     2442.82     2352.40    324.66 o 
 -12   0  20     2244.98     2595.27    340.86 o 
 -11   0  20      371.38      331.36    170.59 o 
 -10   0  20     2289.54     2232.44    308.62 o 
  -9   0  20       25.08       67.14    150.65 o 
  -8   0  20      340.39      330.74    172.15 o 
  -7   0  20     1701.69     1592.86    245.46 o 
  -6   0  20     4466.72     4206.65    398.81 o 
  -5   0  20      452.09      450.60    146.52 o 
  -4   0  20     3397.91     3143.74    346.08 o 
  -3   0  20     7757.42     6797.23    510.58 o 
  -2   0  20      185.37       31.81    128.93 o 
  -1   0  20        8.79       37.67    129.22 o 
   0   0  20      402.09      439.95    217.87 o 
   1   0  20      475.11      351.04    178.78 o 
   2   0  20      146.65       51.33    143.88 o 
   3   0  20      744.56     1132.48    233.36 o 
   4   0  20      865.99      741.03    208.83 o 
   5   0  20     3633.36     3953.91    862.21 o 
   6   0  20      160.57      410.66    279.79 o 
 -16   1  20        9.23       81.31    310.64 o 
 -15   1  20       78.89     -186.65    215.46 o 
 -14   1  20       65.47     -110.71    274.73 o 
 -13   1  20        8.47      267.60    115.66 o 
 -12   1  20      113.78      102.82    121.22 o 
 -11   1  20       74.24      146.92    115.47 o 
 -10   1  20      175.04      185.05    118.18 o 
  -9   1  20      564.13      576.15    221.84 o 
  -8   1  20     1876.00     1511.21    594.41 o 
  -7   1  20      124.43      230.72     94.35 o 
  -6   1  20     2163.52     1924.52    181.55 o 
  -5   1  20     1116.90     1369.71    160.85 o 
  -4   1  20      617.77      672.18    124.22 o 
  -3   1  20      842.47      782.79    138.40 o 
  -2   1  20      157.21       50.30     95.18 o 
  -1   1  20        6.51      -20.65     94.59 o 
   0   1  20      122.11       91.88    113.62 o 
   1   1  20      103.14      226.32    113.16 o 
   2   1  20       35.58      128.20    107.34 o 
   3   1  20      762.88      846.28    156.73 o 
   4   1  20     1448.07     1721.27    196.72 o 
   5   1  20      116.90      142.43    200.66 o 
   6   1  20     1439.28     1255.81    395.23 o 
 -16   2  20       44.54      321.70    237.29 o 
 -15   2  20      979.36      724.46    267.09 o 
 -14   2  20      969.04      784.50    300.28 o 
 -13   2  20      299.84       67.56    123.09 o 
 -12   2  20     2097.07     2223.96    464.01 o 
 -11   2  20      642.55      708.16    155.94 o 
 -10   2  20     1681.17     1685.17    302.85 o 
  -9   2  20     1027.76     1015.50    155.78 o 
  -8   2  20     1154.94     1481.54    273.67 o 
  -7   2  20      121.33      -54.75     93.25 o 
  -6   2  20     2291.10     2152.93    195.78 o 
  -5   2  20      103.94       49.32    116.52 o 
  -4   2  20     2900.81     2939.36    397.98 o 
  -3   2  20     2733.14     2616.84    222.24 o 
  -2   2  20     1020.59      989.41    145.66 o 
  -1   2  20      511.22      489.36    146.09 o 
   0   2  20     1754.51     1474.37    174.55 o 
   1   2  20      776.40      859.75    144.72 o 
   2   2  20     1379.31     1484.95    223.66 o 
   3   2  20     1434.40     1368.34    215.65 o 
   4   2  20      572.54      810.08    220.41 o 
   5   2  20     1379.00     1243.77    254.08 o 
   6   2  20       14.73      105.31    293.97 o 
 -16   3  20     1711.20     1921.85    357.52 o 
 -15   3  20      369.71      495.75    166.98 o 
 -14   3  20     1250.50     1536.42    232.40 o 
 -13   3  20     3223.13     3834.01    292.36 o 
 -12   3  20      650.00      517.62    139.94 o 
 -11   3  20     1933.37     1912.85    206.01 o 
 -10   3  20      796.07      952.66    256.50 o 
  -9   3  20      424.83      538.40    131.50 o 
  -8   3  20     1506.78     1624.33    269.95 o 
  -7   3  20     3370.89     3038.28    273.71 o 
  -6   3  20      403.79      440.74    151.01 o 
  -5   3  20    11057.70    11521.64    590.42 o 
  -4   3  20     1934.45     2018.42    240.71 o 
  -3   3  20     7315.30     6743.04    452.71 o 
  -2   3  20     5715.99     6399.49    446.12 o 
  -1   3  20     1975.37     1826.73    241.72 o 
   0   3  20      661.07      801.68    318.21 o 
   1   3  20     3009.55     3119.44    311.67 o 
   2   3  20     2157.07     2286.10    335.16 o 
   3   3  20     6420.86     6935.39    582.60 o 
   4   3  20     8162.12     9181.90    682.62 o 
   5   3  20      678.59      519.40    322.64 o 
 -15   4  20     2121.37     2601.12    276.23 o 
 -14   4  20     1022.52     1500.51    217.69 o 
 -13   4  20      419.89      510.01    136.98 o 
 -12   4  20     1428.62     1760.05    305.50 o 
 -11   4  20       89.68      -14.56    109.93 o 
 -10   4  20     1257.37      935.44    199.95 o 
  -9   4  20        0.84       42.38    257.67 o 
  -8   4  20      336.15      266.83    132.97 o 
  -7   4  20     1380.16     1477.56    210.23 o 
  -6   4  20     3605.57     4100.07    345.43 o 
  -5   4  20       55.24      151.67    116.87 o 
  -4   4  20     2698.10     2510.77    267.42 o 
  -3   4  20     1332.83     1387.59    222.99 o 
  -2   4  20     1365.29     1591.97    264.37 o 
  -1   4  20      268.25      471.48    198.55 o 
   0   4  20      193.51      214.07    178.66 o 
   1   4  20      174.04      398.55    197.05 o 
   2   4  20      833.72     1143.67    263.39 o 
   3   4  20      360.39      705.18    224.57 o 
   4   4  20      178.06     -266.45    391.49 o 
   5   4  20     2069.86     2132.58    498.52 o 
 -15   5  20       10.57      394.38    288.44 o 
 -14   5  20      409.62      520.25    223.25 o 
 -13   5  20       78.84      332.57    202.66 o 
 -12   5  20      553.99      663.64    219.63 o 
 -11   5  20      533.93      530.07    257.05 o 
 -10   5  20      220.86      460.48    319.91 o 
  -9   5  20      528.42      693.63    212.34 o 
  -8   5  20       42.80      191.42    151.04 o 
  -7   5  20     1173.71     1015.38    215.23 o 
  -6   5  20       25.19      105.65    155.29 o 
  -5   5  20      239.92       -4.45    151.35 o 
  -4   5  20       20.77      -98.24    311.42 o 
  -3   5  20       10.00      -34.83    171.13 o 
  -2   5  20      494.82      473.77    201.37 o 
  -1   5  20     1505.51     1443.93    278.26 o 
   0   5  20      408.45      464.05    197.35 o 
   1   5  20      294.43      311.87    290.70 o 
   2   5  20       76.72      145.40    186.91 o 
   3   5  20        2.30      -40.08    189.02 o 
   4   5  20      168.45      157.43    189.03 o 
 -14   6  20      797.80      997.81    237.88 o 
 -13   6  20      730.76      727.94    214.63 o 
 -12   6  20     1753.94     1549.02    277.19 o 
 -11   6  20      254.11      229.79    195.27 o 
 -10   6  20      421.14      737.50    316.56 o 
  -9   6  20      161.56       46.50    401.78 o 
  -8   6  20      532.81      317.39    150.81 o 
  -7   6  20      224.80      244.21    147.67 o 
  -6   6  20     3950.67     4558.17    466.19 o 
  -5   6  20      207.04      156.46    171.44 o 
  -4   6  20     2015.00     2738.26    700.81 o 
  -3   6  20     2350.06     2252.49    391.03 o 
  -2   6  20       42.78      319.72    191.13 o 
  -1   6  20     1321.04     1386.13    295.20 o 
   0   6  20      310.34     -180.33    275.74 o 
   1   6  20       38.53      235.93    191.01 o 
   2   6  20     1447.90     1936.35    334.19 o 
   3   6  20      515.01      822.27    250.29 o 
   4   6  20      289.57      199.25    328.56 o 
 -13   7  20       31.93      -34.29    172.69 o 
 -12   7  20      151.32      229.33    190.57 o 
 -11   7  20      333.09      107.03    285.87 o 
 -10   7  20      227.50       80.61    252.92 o 
  -9   7  20     2408.88     2245.38    343.75 o 
  -8   7  20     1267.67     1579.13    364.62 o 
  -7   7  20        6.68      133.57    164.73 o 
  -6   7  20      627.70      725.08    232.94 o 
  -5   7  20     1774.84     2060.51    340.46 o 
  -4   7  20      161.98      110.76    177.15 o 
  -3   7  20       92.55       58.74    172.14 o 
  -2   7  20       30.30       18.39    168.04 o 
  -1   7  20      664.55      923.86    533.81 o 
   0   7  20       54.15      136.93    173.46 o 
   1   7  20       73.14      419.08    217.77 o 
   2   7  20      107.52      163.05    227.26 o 
   3   7  20     1659.81     2044.99    340.88 o 
 -11   8  20      870.13     1205.46    363.61 o 
 -10   8  20     1928.15     1874.15    318.10 o 
  -9   8  20      256.18      201.40    347.17 o 
  -8   8  20     3634.27     3282.85    416.38 o 
  -7   8  20        5.98      118.61    164.92 o 
  -6   8  20     2121.96     2181.62    348.53 o 
  -5   8  20       54.94       32.34    174.43 o 
  -4   8  20     1470.47     1760.63    322.43 o 
  -3   8  20      225.13       64.92    192.11 o 
  -2   8  20     6025.81     6562.58    611.49 o 
  -1   8  20      893.81      830.00    271.90 o 
   0   8  20     4803.48     5094.90    538.79 o 
   1   8  20     2523.07     2976.27    776.68 o 
  -9   9  20     2500.40     2110.09    323.15 o 
  -8   9  20      315.19      513.06    204.87 o 
  -7   9  20     3139.59     2811.85    426.00 o 
  -6   9  20      184.47      106.03    193.89 o 
  -5   9  20     3588.79     3413.42    437.71 o 
  -4   9  20      338.30      158.82    216.63 o 
  -3   9  20     1498.52     1088.30    298.86 o 
  -2   9  20      302.54      837.63    265.78 o 
  -1   9  20     1238.30     1009.29    285.17 o 
 -15   1  21      830.95     1200.02    303.47 o 
 -14   1  21     3890.32     4158.29    303.63 o 
 -13   1  21        2.92      144.94    119.98 o 
 -12   1  21     2464.95     2494.12    232.98 o 
 -11   1  21       34.42        5.56    110.76 o 
 -10   1  21     1221.32     1068.34    165.48 o 
  -9   1  21       11.10      164.35    110.63 o 
  -8   1  21     4235.48     4146.61    284.84 o 
  -7   1  21     1766.00     1786.23    180.43 o 
  -6   1  21     7204.53     6343.59    352.87 o 
  -5   1  21     4941.49     4280.65    283.66 o 
  -4   1  21      239.81      220.00    123.07 o 
  -3   1  21     2281.14     2017.21    233.18 o 
  -2   1  21       47.14      -25.12    100.01 o 
  -1   1  21      188.62      221.36    112.10 o 
   0   1  21      782.52      727.82    142.95 o 
   1   1  21     1881.34     1861.13    261.38 o 
   2   1  21     1446.97     1675.92    193.48 o 
   3   1  21     3341.54     3373.97    278.09 o 
   4   1  21      288.22      428.30    200.19 o 
   5   1  21      551.95      122.14    269.98 o 
 -15   2  21     1809.51     2346.67    363.13 o 
 -14   2  21      103.82      305.04    215.61 o 
 -13   2  21      465.98      920.74    174.95 o 
 -12   2  21        3.72      152.01    118.04 o 
 -11   2  21        2.46      189.70    116.90 o 
 -10   2  21     1135.94     1076.03    165.78 o 
  -9   2  21     1852.45     1670.79    317.34 o 
  -8   2  21      887.99      701.05    127.84 o 
  -7   2  21     5792.72     6290.83    358.67 o 
  -6   2  21       64.50      212.57     97.04 o 
  -5   2  21     1558.10     1463.78    188.37 o 
  -4   2  21     2875.21     2790.63    234.07 o 
  -3   2  21      153.33      324.39    114.97 o 
  -2   2  21     1364.26     1434.02    196.42 o 
  -1   2  21      630.89      477.88    163.48 o 
   0   2  21     1193.58     1040.82    201.20 o 
   1   2  21     2557.25     2647.01    289.79 o 
   2   2  21     5220.61     5556.13    530.62 o 
   3   2  21       78.09      305.85    186.51 o 
   4   2  21     4271.06     5079.97    500.09 o 
 -15   3  21       48.37      120.61    162.76 o 
 -14   3  21      543.26      458.06    179.23 o 
 -13   3  21      186.27      269.88    128.72 o 
 -12   3  21       36.28      -49.37    115.00 o 
 -11   3  21      140.14      251.13    126.40 o 
 -10   3  21        9.19      -40.78    110.27 o 
  -9   3  21       30.80       39.84    104.10 o 
  -8   3  21      346.89      321.18    107.05 o 
  -7   3  21       57.19      167.72    160.89 o 
  -6   3  21      562.68      791.46    176.63 o 
  -5   3  21      516.70      517.72    149.79 o 
  -4   3  21       32.10      152.05    182.31 o 
  -3   3  21      320.06      554.07    172.57 o 
  -2   3  21      488.59      704.11    260.70 o 
  -1   3  21       24.06     -125.27    124.28 o 
   0   3  21      696.79      784.08    205.00 o 
   1   3  21      158.60      127.12    181.66 o 
   2   3  21      268.69      362.04    316.95 o 
   3   3  21      114.90      315.96    504.36 o 
   4   3  21       14.58      172.98    183.00 o 
 -14   4  21       97.13      248.50    208.78 o 
 -13   4  21      688.79      684.72    217.25 o 
 -12   4  21      316.25      270.95    216.00 o 
 -11   4  21      771.15      918.77    293.11 o 
 -10   4  21      516.15      479.43    165.17 o 
  -9   4  21     1640.57     1503.47    299.92 o 
  -8   4  21        3.59      234.60    178.20 o 
  -7   4  21     3858.60     3696.61    334.34 o 
  -6   4  21      957.72      911.09    212.98 o 
  -5   4  21     3008.45     2661.59    288.21 o 
  -4   4  21     1452.22     1833.48    246.88 o 
  -3   4  21     1817.78     1691.99    242.85 o 
  -2   4  21     1109.99     1286.32    268.23 o 
  -1   4  21     1268.46     1506.98    550.87 o 
   0   4  21     1153.97     1117.61    256.89 o 
   1   4  21      545.99      478.77    206.59 o 
   2   4  21     3841.02     5119.03    521.43 o 
   3   4  21       75.83      -42.35    196.46 o 
   4   4  21     2952.78     2821.68    373.32 o 
 -14   5  21     1791.68     2621.38    367.85 o 
 -13   5  21       48.88      187.21    197.92 o 
 -12   5  21      259.85      262.29    196.36 o 
 -11   5  21       94.01      100.18    271.30 o 
 -10   5  21      858.16      593.48    277.85 o 
  -9   5  21       11.63      201.05    367.89 o 
  -8   5  21     3157.04     3052.59    365.04 o 
  -7   5  21        8.16      142.11    153.16 o 
  -6   5  21     1360.32     1496.21    266.76 o 
  -5   5  21     1538.80     1348.09    262.82 o 
  -4   5  21      315.71      341.39    212.42 o 
  -3   5  21      513.43      524.71    199.36 o 
  -2   5  21      889.28     1185.37    325.52 o 
  -1   5  21      352.09      250.87    306.67 o 
   0   5  21      476.36      803.41    231.64 o 
   1   5  21        0.68      184.44    186.09 o 
   2   5  21       88.49      118.30    209.92 o 
   3   5  21      697.07      314.21    217.67 o 
 -13   6  21      734.16     1253.62    371.79 o 
 -12   6  21      129.74      481.23    210.83 o 
 -11   6  21     2112.98     2203.62    468.77 o 
 -10   6  21      418.96      751.04    201.12 o 
  -9   6  21      460.18      424.41    242.17 o 
  -8   6  21     1546.73     1915.73    397.26 o 
  -7   6  21       27.87       87.56    321.55 o 
  -6   6  21      194.05       89.50    188.74 o 
  -5   6  21        0.83      170.66    185.61 o 
  -4   6  21       37.79      253.11    211.56 o 
  -3   6  21      184.46      524.08    209.08 o 
  -2   6  21      183.25      143.25    296.85 o 
  -1   6  21       27.59      159.84    181.76 o 
   0   6  21      495.91      840.56    257.34 o 
   1   6  21      651.69     1141.69    288.28 o 
   2   6  21      180.63      176.27    209.67 o 
 -12   7  21     1145.24     1177.27    281.78 o 
 -11   7  21      250.94       63.97    181.18 o 
 -10   7  21     1973.63     1636.49    294.18 o 
  -9   7  21       82.33      220.70    180.92 o 
  -8   7  21     2507.04     2503.67    361.90 o 
  -7   7  21      581.83      553.73    218.68 o 
  -6   7  21     1633.69     1472.23    347.33 o 
  -5   7  21      355.11      153.39    188.48 o 
  -4   7  21     2143.72     2157.31    608.90 o 
  -3   7  21     2173.87     2128.20    338.39 o 
  -2   7  21     1085.42      853.44    250.81 o 
  -1   7  21     2777.79     3150.42    423.90 o 
   0   7  21      714.39      867.87    263.64 o 
   1   7  21     3857.36     4998.03    733.29 o 
 -10   8  21      275.22      174.43    182.81 o 
  -9   8  21     1334.21     1573.43    306.44 o 
  -8   8  21       48.20      175.75    188.94 o 
  -7   8  21     2146.20     2310.49    343.00 o 
  -6   8  21      404.83      508.73    243.51 o 
  -5   8  21     1925.47     1762.10    342.28 o 
  -4   8  21      881.55     1561.76    321.95 o 
  -3   8  21      100.67      -75.26    196.77 o 
  -2   8  21      176.12      223.82    480.92 o 
  -1   8  21       46.89       -2.01    208.10 o 
  -6   9  21        7.78       17.22    471.18 o 
  -5   9  21      301.71      322.77    301.53 o 
 -15   0  22      113.56      136.00    373.11 o 
 -14   0  22     1003.96      787.66    221.37 o 
 -13   0  22      894.20     1057.02    244.43 o 
 -12   0  22      911.20      841.10    225.58 o 
 -11   0  22      206.16      332.14    180.56 o 
 -10   0  22     2367.60     2918.22    364.23 o 
  -9   0  22      792.34      914.90    201.25 o 
  -8   0  22     1399.39     1320.69    240.79 o 
  -7   0  22     4819.05     4848.45    461.29 o 
  -6   0  22      509.28      561.79    154.77 o 
  -5   0  22     3131.81     3214.32    361.05 o 
  -4   0  22     1305.97     1190.59    231.99 o 
  -3   0  22      466.04      516.04    182.58 o 
  -2   0  22       41.78       97.03    158.75 o 
  -1   0  22       64.88      230.48    166.52 o 
   0   0  22      583.17      516.04    213.27 o 
   1   0  22     2820.63     3263.92    388.75 o 
   2   0  22      657.63     1274.82    373.19 o 
   3   0  22      523.11      417.23    250.04 o 
 -15   1  22      101.98       51.78    224.19 o 
 -14   1  22       55.94      131.88    189.13 o 
 -13   1  22      169.65       96.89    131.80 o 
 -12   1  22      304.87      409.59    134.18 o 
 -11   1  22        3.31      166.04    117.55 o 
 -10   1  22      759.72      818.17    153.39 o 
  -9   1  22      651.58      680.84    126.32 o 
  -8   1  22        1.81      -84.33     87.92 o 
  -7   1  22      805.67      846.82    129.91 o 
  -6   1  22      113.34      131.07     90.51 o 
  -5   1  22       11.03      325.44    118.70 o 
  -4   1  22      261.56      386.40    120.88 o 
  -3   1  22        4.16     -147.28     98.19 o 
  -2   1  22        6.94       51.92    106.29 o 
  -1   1  22      269.65      390.50    125.03 o 
   0   1  22      591.40      473.69    140.17 o 
   1   1  22       11.49      105.93    124.33 o 
   2   1  22      258.14      314.20    163.62 o 
   3   1  22     1031.23     1747.83    493.52 o 
 -14   2  22     1249.04     1426.25    189.85 o 
 -13   2  22       39.90      206.49    156.10 o 
 -12   2  22      737.32      617.68    333.46 o 
 -11   2  22       18.61       25.28    118.85 o 
 -10   2  22      987.18      945.77    164.20 o 
  -9   2  22      822.98      973.24    144.87 o 
  -8   2  22     1464.88     1337.91    167.69 o 
  -7   2  22     1707.86     1249.96    156.64 o 
  -6   2  22     1101.99     1104.30    149.90 o 
  -5   2  22      836.63      682.29    143.59 o 
  -4   2  22       84.14      286.14    110.88 o 
  -3   2  22     2021.92     1719.37    233.39 o 
  -2   2  22        0.75      -67.76    118.64 o 
  -1   2  22     1599.07     1645.00    312.95 o 
   0   2  22      181.26      313.81    144.42 o 
   1   2  22     2503.62     2571.96    299.14 o 
   2   2  22        1.54       -7.88    147.85 o 
   3   2  22      686.40     1003.28    269.17 o 
 -14   3  22      658.15      422.30    196.99 o 
 -13   3  22     1167.14      873.02    161.13 o 
 -12   3  22       42.43       98.88    126.80 o 
 -11   3  22     3073.56     3317.86    393.44 o 
 -10   3  22        4.80      298.87    363.61 o 
  -9   3  22     6106.66     6719.89    462.29 o 
  -8   3  22     2538.11     2559.82    320.91 o 
  -7   3  22     3670.54     3775.97    336.80 o 
  -6   3  22     5079.87     5270.16    406.22 o 
  -5   3  22      573.00      611.94    156.70 o 
  -4   3  22     3969.87     3849.98    346.25 o 
  -3   3  22      182.31       97.36    224.80 o 
  -2   3  22     1882.83     1937.58    255.72 o 
  -1   3  22     1072.56     1578.23    257.56 o 
   0   3  22     7156.59     7110.25    500.50 o 
   1   3  22       49.30      206.86    198.27 o 
   2   3  22     7974.59     8619.88    673.78 o 
   3   3  22     2492.15     2773.96    370.30 o 
 -13   4  22      367.12      484.35    339.15 o 
 -12   4  22       55.14      291.76    150.18 o 
 -11   4  22       36.75      104.21    142.86 o 
 -10   4  22     1041.79     1211.62    196.39 o 
  -9   4  22      252.93      344.02    138.73 o 
  -8   4  22      900.95     1282.49    205.49 o 
  -7   4  22     2717.18     2999.67    303.46 o 
  -6   4  22       97.90      183.16    147.33 o 
  -5   4  22     1693.45     1357.66    252.59 o 
  -4   4  22      825.55      744.02    180.29 o 
  -3   4  22       35.84      152.27    150.50 o 
  -2   4  22       26.95      127.78    174.72 o 
  -1   4  22       74.24      211.84    197.31 o 
   0   4  22     1337.59     1743.28    323.49 o 
   1   4  22     1998.46     2963.73    400.24 o 
   2   4  22      314.90      475.01    284.62 o 
 -13   5  22      950.77      837.94    297.32 o 
 -12   5  22        1.85       90.74    238.04 o 
 -11   5  22     1167.54     1763.05    416.42 o 
 -10   5  22       93.27      -22.16    145.80 o 
  -9   5  22       11.80     -166.98    139.86 o 
  -8   5  22        7.29      524.80    177.13 o 
  -7   5  22      173.34      257.03    294.75 o 
  -6   5  22      187.02      385.25    197.49 o 
  -5   5  22       49.42     -199.74    133.16 o 
  -4   5  22     1122.67     1246.28    271.07 o 
  -3   5  22       41.87      244.87    187.66 o 
  -2   5  22     2359.34     2214.59    353.79 o 
  -1   5  22       52.75      417.03    211.21 o 
   0   5  22      466.46      820.84    238.84 o 
   1   5  22        1.79     -272.93    181.96 o 
 -12   6  22      639.97      -75.87    253.78 o 
 -11   6  22        5.77        0.33    165.99 o 
 -10   6  22     1365.13     1049.43    311.96 o 
  -9   6  22      134.70      269.66    188.25 o 
  -8   6  22     1894.88     1818.05    304.14 o 
  -7   6  22     1991.61     2236.42    379.65 o 
  -6   6  22       12.72      130.81    177.89 o 
  -5   6  22      960.12      995.80    248.45 o 
  -4   6  22      209.84      614.04    214.85 o 
  -3   6  22      533.14      686.04    239.73 o 
  -2   6  22        5.82      115.30    181.35 o 
  -1   6  22      391.29      507.49    231.56 o 
   0   6  22       63.93      138.75    228.93 o 
 -10   7  22     1009.71     1361.65    288.92 o 
  -9   7  22     1126.05     1633.81    290.92 o 
  -8   7  22       13.68      295.78    181.71 o 
  -7   7  22      606.54      685.12    334.32 o 
  -6   7  22      683.86     1171.98    264.86 o 
  -5   7  22      176.39      512.39    255.49 o 
  -4   7  22        1.56     -313.03    632.73 o 
  -3   7  22        2.69      194.10    232.67 o 
  -2   7  22       71.90     -105.31    219.17 o 
  -1   7  22      612.88     1087.96    384.64 o 
  -7   8  22       31.10      304.11    289.22 o 
  -6   8  22     1183.45     1427.07    309.52 o 
  -5   8  22      482.46      423.19    242.59 o 
 -14   1  23     1216.94     1057.79    269.82 o 
 -13   1  23      222.67      559.38    200.19 o 
 -12   1  23     1188.11     1058.80    176.72 o 
 -11   1  23      259.95      386.81    147.87 o 
 -10   1  23      542.57      925.24    169.72 o 
  -9   1  23     3174.86     2771.85    239.88 o 
  -8   1  23       40.24       82.98     94.13 o 
  -7   1  23     4898.17     5192.63    335.44 o 
  -6   1  23      837.88      759.38    140.00 o 
  -5   1  23      424.83      397.01    122.44 o 
  -4   1  23      200.04       45.10    109.08 o 
  -3   1  23      259.88      163.79    121.76 o 
  -2   1  23        9.18      -23.42    108.96 o 
  -1   1  23     1831.73     2317.17    234.69 o 
   0   1  23      413.48      478.04    301.56 o 
   1   1  23     2419.87     2788.72    304.98 o 
   2   1  23     2293.75     2737.55    428.09 o 
 -13   2  23      372.37      537.07    156.04 o 
 -12   2  23      333.50      698.78    160.24 o 
 -11   2  23     1869.06     2211.36    224.83 o 
 -10   2  23       26.98      161.56    169.72 o 
  -9   2  23     2344.20     2228.62    311.86 o 
  -8   2  23     4270.49     3756.50    284.27 o 
  -7   2  23        7.34      153.78    104.05 o 
  -6   2  23     2783.58     2686.35    324.58 o 
  -5   2  23       51.81      170.29    135.73 o 
  -4   2  23     1411.01     1524.96    290.94 o 
  -3   2  23      702.32      718.72    179.57 o 
  -2   2  23     3102.26     2919.77    307.42 o 
  -1   2  23        6.04      143.49    146.66 o 
   0   2  23     4207.43     4653.37    393.06 o 
   1   2  23     3071.81     3649.27    447.66 o 
   2   2  23     1256.82     2053.73    503.04 o 
 -13   3  23        0.93      190.06    289.84 o 
 -12   3  23        0.07        0.50    132.23 o 
 -11   3  23       63.96      -92.57    322.87 o 
 -10   3  23        8.69     -140.68    120.71 o 
  -9   3  23       13.12     -148.51    120.45 o 
  -8   3  23       76.79      144.39    124.18 o 
  -7   3  23      112.92      212.87    142.22 o 
  -6   3  23      526.76      706.23    169.08 o 
  -5   3  23       88.88       22.81    133.60 o 
  -4   3  23       78.84      238.52    221.82 o 
  -3   3  23      314.90      519.44    165.53 o 
  -2   3  23       92.79      133.09    153.16 o 
  -1   3  23       56.35       47.16    145.96 o 
   0   3  23       27.64     -187.60    168.67 o 
   1   3  23      155.49      583.75    233.04 o 
 -12   4  23      226.86      176.69    242.64 o 
 -11   4  23     1073.53      704.96    181.17 o 
 -10   4  23      705.94      621.40    182.43 o 
  -9   4  23      426.85      600.90    155.53 o 
  -8   4  23     2551.43     2321.68    269.15 o 
  -7   4  23       52.60       89.25    122.44 o 
  -6   4  23     1092.03     1007.77    205.17 o 
  -5   4  23      472.12      513.35    174.79 o 
  -4   4  23      275.44      351.12    154.81 o 
  -3   4  23       14.53      262.09    191.62 o 
  -2   4  23     2749.62     2442.22    365.78 o 
  -1   4  23      476.80      719.22    232.75 o 
   0   4  23     1520.65     1543.06    313.56 o 
 -11   5  23      137.74      248.60    179.60 o 
 -10   5  23     1240.34      849.52    232.50 o 
  -9   5  23     1435.41      916.86    250.35 o 
  -8   5  23        9.78      154.01    162.81 o 
  -7   5  23     1381.24     1894.52    314.13 o 
  -6   5  23     1551.76     2243.63    532.25 o 
  -5   5  23       30.33      244.23    391.81 o 
  -4   5  23      116.87      401.33    210.46 o 
  -3   5  23        6.97      -61.33    178.99 o 
  -2   5  23      132.68      238.04    299.50 o 
  -1   5  23      588.34      734.47    267.80 o 
 -10   6  23      982.57      705.77    276.68 o 
  -9   6  23      146.49      -52.63    159.55 o 
  -8   6  23      315.96      574.03    212.60 o 
  -7   6  23      414.50      428.93    198.76 o 
  -6   6  23      109.85      -99.41    272.78 o 
  -5   6  23       80.65      240.73    205.86 o 
  -4   6  23      711.82      771.74    478.03 o 
  -3   6  23      429.02      398.57    277.61 o 
  -2   6  23       23.77      -92.87    258.14 o 
  -6   7  23      217.29       28.45    217.58 o 
 -12   0  24       97.11      350.68    226.67 o 
 -11   0  24     3785.80     2661.17    498.68 o 
 -10   0  24      150.61      -27.71    214.68 o 
  -9   0  24     2486.72     2666.75   1092.38 o 
  -8   0  24     1192.67     1406.71    258.94 o 
  -7   0  24      175.57      352.75    160.38 o 
  -6   0  24     2543.86     2594.00    325.76 o 
  -5   0  24      234.19      340.14    169.62 o 
  -4   0  24      107.15      223.56    175.04 o 
  -3   0  24     1477.09     1646.60    281.19 o 
  -2   0  24     1160.85     1352.09    270.86 o 
  -1   0  24      924.06      779.45    242.95 o 
   0   0  24     3092.00     2787.76    423.28 o 
 -12   1  24        1.03       13.31    124.39 o 
 -11   1  24      623.42      659.81    165.41 o 
 -10   1  24      742.36      730.79    144.08 o 
  -9   1  24       71.58      200.87    110.39 o 
  -8   1  24       71.11      343.66    121.65 o 
  -7   1  24      108.77       87.65    100.28 o 
  -6   1  24      526.46      684.09    195.74 o 
  -5   1  24       12.38        2.49    101.83 o 
  -4   1  24       95.33       72.05    124.72 o 
  -3   1  24        2.62     -142.01    139.09 o 
  -2   1  24      962.72      940.34    205.96 o 
  -1   1  24      898.89      775.02    198.94 o 
   0   1  24       78.02      -57.93    142.82 o 
 -12   2  24      174.33      356.81    146.44 o 
 -11   2  24     1255.87     1453.63    224.07 o 
 -10   2  24       17.02       -4.75    113.90 o 
  -9   2  24     2225.15     2209.05    265.42 o 
  -8   2  24        4.63      318.58    139.54 o 
  -7   2  24      503.15      605.37    163.41 o 
  -6   2  24        7.25      259.52    133.03 o 
  -5   2  24      530.18      233.50    155.61 o 
  -4   2  24      652.96      407.40    173.84 o 
  -3   2  24      659.82      846.44    255.32 o 
  -2   2  24      413.25      741.14    188.16 o 
  -1   2  24     1335.13     1422.37    235.05 o 
   0   2  24      274.70      354.63    233.15 o 
 -11   3  24     1100.70     1260.02    211.29 o 
 -10   3  24     5399.55     4269.12    455.47 o 
  -9   3  24        2.48      168.16    136.49 o 
  -8   3  24     4302.38     4162.13    368.15 o 
  -7   3  24      211.88       14.53    122.76 o 
  -6   3  24     2129.68     1804.25    252.76 o 
  -5   3  24      111.08      229.83    141.60 o 
  -4   3  24     4434.98     4320.21    385.30 o 
  -3   3  24      411.49      394.40    178.29 o 
  -2   3  24     6141.30     7135.60    516.59 o 
  -1   3  24     4064.43     4317.19    410.85 o 
 -10   4  24       71.81       55.72    143.38 o 
  -9   4  24     1580.94     1217.73    210.75 o 
  -8   4  24      890.18     1243.07    221.43 o 
  -7   4  24      212.64      173.85    146.46 o 
  -6   4  24      440.77      382.39    173.74 o 
  -5   4  24      206.15      373.50    175.42 o 
  -4   4  24      170.98      388.70    209.81 o 
  -3   4  24      408.41      435.91    331.28 o 
  -2   4  24       13.37      107.07    202.96 o 
  -9   5  24       13.38      215.55    233.21 o 
  -8   5  24      170.54      219.30    248.48 o 
  -7   5  24      206.20      306.62    286.42 o 
  -6   5  24      229.03     -249.17    404.74 o 
  -5   5  24      753.09     1287.57    289.43 o 
  -4   5  24      294.62      691.48    236.00 o 
 -10   1  25      704.66      611.79    143.65 o 
  -9   1  25      443.84      244.54    115.34 o 
  -8   1  25     1035.15     1064.50    160.09 o 
  -7   1  25        2.59       58.44    105.05 o 
  -6   1  25      386.14      313.21    148.17 o 
  -5   1  25      127.01      217.29    379.32 o 
  -4   1  25      579.50      380.57    187.15 o 
  -3   1  25      811.46      684.47    193.56 o 
 -10   2  25     2112.75     2092.30    258.79 o 
  -9   2  25      854.54     1213.74    243.34 o 
  -8   2  25      499.37      618.52    171.26 o 
  -7   2  25      146.93       43.49    139.81 o 
  -6   2  25     1725.43     1439.03    230.87 o 
  -5   2  25      789.26      749.29    196.88 o 
  -4   2  25     2092.56     2058.93    276.77 o 
  -3   2  25     2387.73     2082.65    288.14 o 
  -9   3  25       16.59      189.64    199.18 o 
  -8   3  25        6.65       57.15    204.56 o 
  -7   3  25      220.71      226.12    180.60 o 
  -6   3  25      416.83      641.75    319.62 o 
  -5   3  25       15.62      -44.70    146.16 o 
  -4   3  25      128.54      489.34    179.55 o 
                                                 
